# Supplementary material for: Transcriptomic profiling of human cardiac cells predicts protein kinase inhibitor-associated cardiotoxicity
Source: Nat Commun. 2020 Sep 23;11:4809. doi: 10.1038/s41467-020-18396-7 (PMC7511315; doi:10.1038/s41467-020-18396-7)
Supplement: Supplementary file 4 — Source Data [file 41467_2020_18396_MOESM4_ESM.xlsx]

## Sheet: Summary
				Transcriptomic profiling of human cardiac cells predicts protein kinase inhibitor-associated cardiotoxicity
				van Hasselt et. al
				Source Data
Table	Figure	Name	Description
Table 1	1	aersMineExploreDataSet_1957	Data mined from FAERs and derivation of ROR scores
Table 2	1	drug name codes	drug name codes
Table 3	2	meddra_annotate	Annotated Meddra event codes
table 4	2	Fig 2B boxplot info	Information for Fig 2B boxplot
table 5	5	kinase-ecfp2	pairwise kinase inhibitor chemical similarities in ECFP2
table 6	5	KI-smiles	kinase inhibitor smiles and kinase inhibitor type (type 1,2,3,1 1/2)
table 7	5	KI-tanimoto	kinase inihbitor chemical similarities for several fingerprint types
table 8	3,4 and 5	ki-risk-score-training	predicted and observed cardiotoxicity risk scores per KI and their type
table 9	2	Number-of-replicates	Number of replicates per KI/cell line pair

## Sheet: aersMineExploreDataSet_1957
		Cohort 1	Cohort 2	Cohort 3	Cohort 4	Cohort 5	Cohort 6	Cohort 7	Cohort 8	Cohort 9	Cohort 10	Cohort 11	Cohort 12	Cohort 13	Cohort 14	Cohort 15	Cohort 16	Cohort 17	Cohort 18	Cohort 19	Cohort 20	Cohort 21	Cohort 22	Cohort 23	Cohort 24	Cohort 25	Cohort 26	Cohort 27	Cohort 28	Cohort 29			Fishers Exact Test	Fishers Exact Test	Fishers Exact Test	Fishers Exact Test	Fishers Exact Test	Fishers Exact Test	Fishers Exact Test	Fishers Exact Test	Fishers Exact Test	Fishers Exact Test	Fishers Exact Test	Fishers Exact Test	Fishers Exact Test	Fishers Exact Test	Fishers Exact Test	Fishers Exact Test	Fishers Exact Test
		Known drug-Adverse Events relationship	Known drug-Adverse Events relationship	Known drug-Adverse Events relationship	Known drug-Adverse Events relationship	Known drug-Adverse Events relationship	Known drug-Adverse Events relationship	Known drug-Adverse Events relationship	Known drug-Adverse Events relationship	Known drug-Adverse Events relationship	Known drug-Adverse Events relationship	Known drug-Adverse Events relationship	Known drug-Adverse Events relationship	Known drug-Adverse Events relationship	Known drug-Adverse Events relationship	Known drug-Adverse Events relationship	Known drug-Adverse Events relationship	Known drug-Adverse Events relationship	Known drug-Adverse Events relationship	Known drug-Adverse Events relationship	Known drug-Adverse Events relationship	Known drug-Adverse Events relationship	Known drug-Adverse Events relationship	Known drug-Adverse Events relationship	Known drug-Adverse Events relationship	Known drug-Adverse Events relationship	Known drug-Adverse Events relationship	Known drug-Adverse Events relationship	Known drug-Adverse Events relationship	Known drug-Adverse Events relationship			pValue	pValue	pValue	pValue	pValue	pValue	pValue	pValue	pValue	pValue	pValue	pValue	pValue	pValue	pValue	pValue	pValue
																																	imatinib	sunitinib	ponatinib	axitinib	trastuzumab	nilotinib	dasatinib	lapatinib	gefitinib	erlotinib	sorafenib	dasatinib	pazopanib	vandetanib	afatinib	bosutinib	vemurafenib
																																	aggregated	aggregated	aggregated	aggregated	aggregated	aggregated	aggregated	aggregated	aggregated	aggregated	aggregated	aggregated	aggregated	aggregated	aggregated	aggregated	aggregated
Rank	Known Drug Reactions	imatinib	sunitinib	ponatinib	axitinib	trastuzumab	nilotinib	dasatinib	lapatinib	gefitinib	erlotinib	sorafenib	dasatinib	pazopanib	vandetanib	afatinib	bosutinib	vemurafenib	crizotinib	ruxolitinib	regorafenib	cabozantinib	trametinib	nintedanib	dabrafenib	ceritinib	vandetanib	sunitinib	ruxolitinib	tofacitinib	Adverse Events	Total_Adverse Events_Reports	Fishers Exact Test_pValue_imatinib___aggregated	Fishers Exact Test_pValue_sunitinib___aggregated	Fishers Exact Test_pValue_ponatinib___aggregated	Fishers Exact Test_pValue_axitinib___aggregated	Fishers Exact Test_pValue_trastuzumab___aggregated	Fishers Exact Test_pValue_nilotinib___aggregated	Fishers Exact Test_pValue_dasatinib___aggregated	Fishers Exact Test_pValue_lapatinib___aggregated	Fishers Exact Test_pValue_gefitinib___aggregated	Fishers Exact Test_pValue_erlotinib___aggregated	Fishers Exact Test_pValue_sorafenib___aggregated	Fishers Exact Test_pValue_dasatinib___aggregated	Fishers Exact Test_pValue_pazopanib___aggregated	Fishers Exact Test_pValue_vandetanib___aggregated	Fishers Exact Test_pValue_afatinib___aggregated	Fishers Exact Test_pValue_bosutinib___aggregated	Fishers Exact Test_pValue_vemurafenib___aggregated
																															Unique Patients		39581	41457	3582	5546	27304	18301	15134	56019	7241	36675	24623	15134	15367	1378	2710	1981	9050
1	10	imatinib					nilotinib	dasatinib	afatinib, vandetanib	gefitinib		sorafenib	dasatinib		vandetanib	afatinib											vandetanib				pleural effusion	41368	0	0	2.42745e-36	0.000335618	2.68489e-266	1.29227e-247	0	2.91132e-115	1.35197e-92	2.67848e-295	4.63083e-173	0	2.17022e-15	0.0161882	2.74483e-48	2.72789e-40	0.18852
2	25	imatinib	sunitinib	ponatinib	axitinib	trastuzumab	nilotinib	dasatinib	afatinib, crizotinib, dabrafenib, lapatinib, pazopanib, vandetanib, vemurafenib	gefitinib	erlotinib	sorafenib	dasatinib	pazopanib	vandetanib	afatinib	bosutinib	vemurafenib	crizotinib		regorafenib	cabozantinib	trametinib		dabrafenib		vandetanib	sunitinib		tofacitinib	diarrhoea	264686	4.58761e-128	0	0.731241	1.72995e-239	0	0.078423	8.53301e-134	0	1.23897e-253	0	0	8.53301e-134	0	4.04223e-68	0	0	2.40292e-49
3	2								afatinib							afatinib															malignant neoplasm progression	31552	0	3.49134e-126	6.84115e-08	1.22387e-05	5.40559e-276	2.00434e-162	0	0	7.18134e-282	0	6.08515e-132	0	4.18095e-280	5.39316e-08	0	0.180537	1.3414e-06
4	20	imatinib	sunitinib	ponatinib	axitinib		nilotinib	dasatinib	afatinib, crizotinib, dabrafenib, lapatinib, pazopanib, vandetanib	gefitinib	erlotinib	sorafenib	dasatinib	pazopanib	vandetanib	afatinib			crizotinib			cabozantinib	trametinib		dabrafenib		vandetanib	sunitinib			stomatitis	26686	0.357751	0	0.286465	5.02087e-73	2.19297e-139	0.0302826	8.07041e-17	0	6.12456e-40	1.43285e-103	0	8.07041e-17	4.8083e-53	8.31349e-08	0		0.000334679
5	18	imatinib	sunitinib		axitinib		nilotinib	dasatinib	afatinib, crizotinib, pazopanib, vandetanib, vemurafenib	gefitinib	erlotinib	sorafenib	dasatinib	pazopanib	vandetanib	afatinib		vemurafenib	crizotinib		regorafenib						vandetanib	sunitinib			decreased appetite	99073	5.55845e-34	0	6.40014e-09	1.87994e-90	1.1722e-63	7.53054e-29	2.28813e-25	0	9.56827e-59	1.47147e-226	0	2.28813e-25	3.8723e-254	5.83376e-09	1.91804e-172	0.00165	1.64337e-158
6	8	imatinib						dasatinib	dabrafenib		erlotinib		dasatinib									cabozantinib	trametinib		dabrafenib						disease progression	49520	4.27757e-31	0	1.11293e-07	0	0	0.00285221	0.189763	0	2.70775e-198	0	3.26136e-67	0.189763	1.13112e-262	1.32775e-16	2.356e-05	6.63e-45	0
7	9	imatinib	sunitinib						afatinib, vandetanib	gefitinib	erlotinib				vandetanib	afatinib											vandetanib	sunitinib			death	353593	0	0	1.29378e-96	2.58969e-169	2.32368e-188	3.65859e-138	1.71834e-06	0	0.810058	0	6.04101e-20	1.71834e-06	0	0.945179	1.75264e-06	0.301055	6.87065e-103
8	10	imatinib		ponatinib			nilotinib	dasatinib	afatinib, vandetanib				dasatinib		vandetanib	afatinib	bosutinib										vandetanib				pericardial effusion	13057	4.52493e-81	1.74844e-62	2.63182e-20	0.0512808	4.18497e-117	1.53478e-53	9.24538e-154	3.92997e-63	1.19904e-22	4.6322e-50	1.15192e-10	9.24538e-154	2.75638e-13	0.148142	0.305432	1.38163e-08	2.01698e-07
9	20	imatinib	sunitinib	ponatinib	axitinib		nilotinib	dasatinib	afatinib, dabrafenib, lapatinib, pazopanib, vandetanib, vemurafenib	gefitinib	erlotinib	sorafenib	dasatinib	pazopanib	vandetanib	afatinib		vemurafenib				cabozantinib	trametinib		dabrafenib		vandetanib	sunitinib			dry skin	25714	2.06265e-06	8.14484e-198	3.66027e-125	6.71985e-09	9.32394e-53	8.7522e-88	0.00182684	1.05614e-245	1.23013e-93	4.71237e-192	1.08629e-193	0.00182684	1.80669e-06	4.70431e-08	4.82932e-71	0.000902927	2.68908e-46
10	9	imatinib	sunitinib	ponatinib	axitinib				afatinib, vandetanib						vandetanib	afatinib											vandetanib	sunitinib			platelet count decreased	55983	6.64384e-263	0	1.32553e-87	0.610145	7.28518e-23	1.82357e-240	3.1033e-163	0.0610781	3.42885e-12	6.2154e-25	0	3.1033e-163	9.71422e-22	0.000432348	0.715739	2.82786e-12	0.000110773
11	25	imatinib	sunitinib	ponatinib	axitinib	trastuzumab	nilotinib	dasatinib	afatinib, crizotinib, dabrafenib, lapatinib, pazopanib, vandetanib, vemurafenib	gefitinib	erlotinib	sorafenib	dasatinib	pazopanib	vandetanib	afatinib	bosutinib	vemurafenib	crizotinib		regorafenib	cabozantinib	trametinib		dabrafenib		vandetanib	sunitinib		tofacitinib	rash	169231	3.84425e-87	5.04498e-06	1.45907e-59	0.000490608	3.00756e-36	7.82199e-295	2.41147e-108	0	1.49175e-146	0	0	2.41147e-108	0.479694	9.11925e-42	2.24703e-258	3.70798e-43	0
12	18	imatinib	sunitinib	ponatinib	axitinib		nilotinib		afatinib, dabrafenib, vandetanib	gefitinib	erlotinib	sorafenib			vandetanib	afatinib	bosutinib					cabozantinib	trametinib		dabrafenib		vandetanib	sunitinib		tofacitinib	dehydration	85181	0.0151929	0	0.0161849	1.92316e-43	1.70001e-175	4.32502e-07	1.83949e-30	0	6.66468e-72	1.60658e-298	1.84954e-130	1.83949e-30	2.89385e-28	0.125696	8.96954e-138	0.1068	1.3466e-21
13	23	imatinib	sunitinib	ponatinib			nilotinib	dasatinib	afatinib, crizotinib, dabrafenib, pazopanib, vandetanib	gefitinib	erlotinib	sorafenib	dasatinib	pazopanib	vandetanib	afatinib	bosutinib		crizotinib	ruxolitinib	regorafenib	cabozantinib	trametinib		dabrafenib		vandetanib	sunitinib	ruxolitinib		thrombocytopenia	59533	3.11217e-165	0	6.27878e-42	0.364608	1.32165e-89	1.63887e-150	1.14229e-60	9.04675e-15	4.66343e-11	6.03386e-32	2.65897e-75	1.14229e-60	9.86008e-11	0.00149119	1	0.000443061	0.796566
14																															neoplasm progression	8272	9.68745e-262	4.34467e-202	5.39452e-212	3.62204e-24	6.35723e-58	6.14473e-22	0.227395	6.54758e-182	7.22778e-14	5.33118e-73	7.07932e-95	0.227395	5.30965e-42	8.20213e-06	3.18579e-11	0.439693	2.00689e-45
15	15		sunitinib	ponatinib	axitinib			dasatinib	afatinib, lapatinib, pazopanib, vandetanib			sorafenib	dasatinib	pazopanib	vandetanib	afatinib					regorafenib	cabozantinib	trametinib				vandetanib	sunitinib			mucosal inflammation	13668	4.96657e-15	1.17259e-289	1.94451e-05	3.56132e-07	5.90556e-191	0.187016	0.000385465	3.40226e-141	5.17055e-34	1.55615e-101	1.38157e-54	0.000385465	8.79206e-19	7.44976e-05	5.53879e-44		4.7448e-06
16	24	imatinib	sunitinib	ponatinib	axitinib	trastuzumab	nilotinib	dasatinib	afatinib, crizotinib, dabrafenib, lapatinib, pazopanib, vandetanib, vemurafenib	gefitinib	erlotinib	sorafenib	dasatinib	pazopanib	vandetanib	afatinib	bosutinib	vemurafenib	crizotinib			cabozantinib	trametinib		dabrafenib		vandetanib	sunitinib		tofacitinib	fatigue	321725	4.27648e-09	0	1.3161e-35	5.82814e-97	6.55935e-153	4.79362e-96	2.49646e-77	0	9.91167e-10	1.913e-14	7.84135e-221	2.49646e-77	1.5934e-303	2.4045e-18	2.72895e-06	7.82142e-27	2.50064e-173
17	23	imatinib	sunitinib	ponatinib	axitinib	trastuzumab	nilotinib	dasatinib	afatinib, dabrafenib, vandetanib	gefitinib	erlotinib	sorafenib	dasatinib		vandetanib	afatinib	bosutinib			ruxolitinib	regorafenib		trametinib		dabrafenib		vandetanib	sunitinib	ruxolitinib	tofacitinib	anaemia	120461	3.7225e-308	2.89683e-175	3.15608e-09	0.201666	1.35961e-185	5.01329e-116	1.8964e-81	1.32639e-13	2.33001e-24	1.44989e-133	7.18188e-74	1.8964e-81	0.507664	0.294868	4.31655e-13	0.627927	0.000463212
18	8	imatinib						dasatinib	afatinib, vandetanib			sorafenib	dasatinib		vandetanib	afatinib											vandetanib				ascites	18514	1.23893e-171	1.33641e-271	0.0026115	0.000579451	2.8104e-36	6.08065e-18	8.03161e-10	1.57318e-16	8.55013e-19	1.82396e-47	0	8.03161e-10	1.30589e-05	0.545163	0.0351999	0.456042	1
19	21	imatinib	sunitinib	ponatinib	axitinib	trastuzumab	nilotinib	dasatinib	afatinib, crizotinib, dabrafenib, vandetanib, vemurafenib	gefitinib	erlotinib	sorafenib	dasatinib		vandetanib	afatinib		vemurafenib	crizotinib			cabozantinib	trametinib		dabrafenib		vandetanib	sunitinib			constipation	94067	2.89037e-05	1.08992e-109	2.30899e-88	4.34792e-33	9.52905e-58	5.98683e-40	3.9149e-06	2.96469e-91	0.206388	4.93752e-16	2.54818e-108	3.9149e-06	1.91588e-10	0.792399	5.09322e-11	1.59732e-06	0.000684782
20	8	imatinib						dasatinib	pazopanib, vandetanib				dasatinib	pazopanib	vandetanib						regorafenib						vandetanib				skin disorder	14343	1.03622e-05	7.13664e-31	3.59902e-05	0.735848	4.82899e-23	1.08198e-39	5.32447e-16	4.03607e-30	3.39381e-22	2.82154e-11	5.0382e-21	5.32447e-16	0.482212	1	5.76812e-24	0.146256	1.19228e-12
21																															drug intolerance	23018	3.39281e-147	5.35544e-21	0.868704	3.51017e-06	0.00285173	2.54891e-37	2.80305e-25	3.54264e-08	0.90787	3.14831e-07	0.0100702	2.80305e-25	1.08423e-08	0.786552	0.00678052	5.7028e-19	0.604096
22	24	imatinib	sunitinib	ponatinib	axitinib	trastuzumab	nilotinib	dasatinib	afatinib, crizotinib, dabrafenib, lapatinib, pazopanib, vandetanib, vemurafenib	gefitinib	erlotinib	sorafenib	dasatinib	pazopanib	vandetanib	afatinib	bosutinib	vemurafenib	crizotinib			cabozantinib	trametinib		dabrafenib		vandetanib	sunitinib		tofacitinib	vomiting	241376	6.93672e-94	2.25687e-242	0.4409	4.42101e-07	8.7306e-127	5.9975e-10	1.76658e-06	0	3.9416e-26	1.88828e-30	2.39194e-81	1.76658e-06	4.72811e-98	0.407564	1.42078e-73	4.88883e-39	7.61415e-10
23	19	imatinib	sunitinib			trastuzumab	nilotinib	dasatinib	afatinib, crizotinib, dabrafenib, vandetanib, vemurafenib	gefitinib	erlotinib	sorafenib	dasatinib		vandetanib	afatinib		vemurafenib	crizotinib		regorafenib		trametinib		dabrafenib		vandetanib	sunitinib			pyrexia	191887	6.97422e-156	1.23988e-55	3.325e-23	0.000372318	4.79041e-185	9.59242e-109	3.24574e-29	0	5.73012e-57	1.33539e-09	1.93076e-295	3.24574e-29	0.389762	0.0121389	1.45719e-10	0.000351501	7.90587e-72
24	17	imatinib	sunitinib	ponatinib	axitinib		nilotinib	dasatinib	afatinib, dabrafenib, vandetanib	gefitinib			dasatinib		vandetanib	afatinib	bosutinib						trametinib		dabrafenib		vandetanib	sunitinib		tofacitinib	blood creatinine increased	41762	1.5625e-109	2.39588e-97	0.902826	3.37611e-07	3.44291e-26	5.35855e-42	0.00010649	5.51465e-36	3.93146e-22	0.566518	2.71551e-35	0.00010649	0.00259484	0.000142163	6.86959e-20	0.245604	2.7183e-25
25	8							dasatinib	afatinib, crizotinib, vandetanib	gefitinib			dasatinib		vandetanib	afatinib			crizotinib								vandetanib				pneumonitis	10474	7.34634e-09	1.56281e-10	0.805756	0.110918	3.39343e-144	0.161351	3.38242e-07	5.72308e-97	6.56875e-55	1.17221e-49	3.53704e-05	3.38242e-07	1.64386e-05	0.0826222	1.25086e-26	0.510894	0.000330413
26	10	imatinib				trastuzumab	nilotinib	dasatinib	afatinib, lapatinib	gefitinib	erlotinib	sorafenib	dasatinib			afatinib															interstitial lung disease	26820	7.88849e-69	1.31014e-54		0.391692	4.23261e-127	0.00558723	4.85261e-17	1.41133e-69	0	1.90107e-145	3.96059e-89	4.85261e-17	0.0468248	0.00126543	9.06402e-61	0.213737	0.0071249
27	24	imatinib	sunitinib	ponatinib	axitinib	trastuzumab	nilotinib	dasatinib	afatinib, crizotinib, dabrafenib, lapatinib, pazopanib, vandetanib, vemurafenib	gefitinib	erlotinib	sorafenib	dasatinib	pazopanib	vandetanib	afatinib	bosutinib	vemurafenib	crizotinib			cabozantinib	trametinib		dabrafenib		vandetanib	sunitinib		tofacitinib	nausea	380964	3.54719e-90	1.86637e-159	0.0635156	1.14112e-08	3.09418e-79	3.1848e-23	3.21256e-44	0	0.00641931	2.8119e-06	2.68612e-57	3.21256e-44	4.5043e-221	4.67268e-05	1.0926e-51	2.06303e-93	6.20831e-38
28	4								afatinib, vandetanib						vandetanib	afatinib											vandetanib				general physical health deterioration	54763	9.09307e-67	3.31471e-153	0.135665	3.25636e-05	4.57567e-99	1.12954e-21	0.0691439	4.58997e-58	6.35558e-26	4.73404e-75	1.31951e-162	0.0691439	3.98621e-08	0.731809	6.09984e-06	0.0829955	7.96189e-13
29	3								afatinib		erlotinib					afatinib															metastases to liver	9188	5.95201e-251	8.83031e-56	0.791687	0.296057	0	0.000465101	0.0106566	1.04481e-184	4.46645e-23	3.56578e-106	1.48537e-16	0.0106566	1.18461e-15	2.60499e-06	3.78243e-05		0.0124213
30	19	imatinib		ponatinib	axitinib		nilotinib	dasatinib	afatinib, crizotinib, dabrafenib, lapatinib, pazopanib, vandetanib	gefitinib	erlotinib		dasatinib	pazopanib	vandetanib	afatinib	bosutinib		crizotinib		regorafenib	cabozantinib	trametinib		dabrafenib		vandetanib				aspartate aminotransferase increased	41665	1.37507e-33	1.13469e-11	0.00995603	0.076677	2.10128e-53	2.93648e-25	0.811778	1.01169e-76	5.77121e-78	1.36463e-11	1.57911e-126	0.811778	4.86421e-39	0.0169	0.0481573	0.0194965	0.000278267
31	24	imatinib	sunitinib	ponatinib		trastuzumab	nilotinib	dasatinib	afatinib, crizotinib, dabrafenib, pazopanib, vandetanib	gefitinib		sorafenib	dasatinib	pazopanib	vandetanib	afatinib	bosutinib		crizotinib	ruxolitinib	regorafenib	cabozantinib	trametinib		dabrafenib		vandetanib	sunitinib	ruxolitinib	tofacitinib	neutropenia	51795	8.35734e-78	2.6236e-77	3.41368e-09	0.0168207	0	3.0304e-24	9.86922e-38	1.59922e-201	9.18461e-06	1.65208e-23	3.16439e-06	9.86922e-38	0.203142	0.00195853	0.899554	0.104909	0.0105877
32	19	imatinib		ponatinib	axitinib		nilotinib	dasatinib	afatinib, crizotinib, dabrafenib, lapatinib, pazopanib, vandetanib	gefitinib	erlotinib		dasatinib	pazopanib	vandetanib	afatinib	bosutinib		crizotinib		regorafenib	cabozantinib	trametinib		dabrafenib		vandetanib				alanine aminotransferase increased	45711	3.83361e-32	0.00196734	0.000597523	0.000694884	8.57839e-64	2.86408e-40	0.111747	3.90759e-141	9.91541e-80	0.000255174	1.50046e-77	0.111747	4.45726e-76	0.447332	0.106647	0.00128447	4.77728e-05
33	23	imatinib	sunitinib	ponatinib	axitinib	trastuzumab	nilotinib	dasatinib	afatinib, crizotinib, dabrafenib, pazopanib, vandetanib	gefitinib	erlotinib	sorafenib	dasatinib	pazopanib	vandetanib	afatinib	bosutinib		crizotinib			cabozantinib	trametinib		dabrafenib		vandetanib	sunitinib		tofacitinib	abdominal pain	126038	4.59133e-53	2.73426e-44	1.87583e-18	0.0106075	2.88351e-38	3.65083e-58	0.917888	5.80793e-28	0.690983	2.02099e-07	6.53768e-234	0.917888	2.29334e-14	0.304451	6.25851e-10	7.02349e-18	3.23724e-08
34	6	imatinib							dabrafenib, vandetanib						vandetanib								trametinib		dabrafenib		vandetanib				skin toxicity	1766	7.35495e-05	1.69834e-31	0.000850185	0.100498	3.43425e-66	0.0013819	1.1709e-11	7.59828e-181	6.92263e-24	1.89838e-32	7.24352e-60	1.1709e-11	0.136727	1.78946e-08	6.42147e-09	0.32615	2.33151e-76
35	14	imatinib	sunitinib	ponatinib		trastuzumab	nilotinib	dasatinib	afatinib, pazopanib, vandetanib			sorafenib	dasatinib	pazopanib	vandetanib	afatinib											vandetanib	sunitinib			cardiac failure	43936	1.27926e-47	3.68265e-24	0.231399	0.0837594	4.18684e-113	1.22481e-58	1.73366e-20	1.58095e-08	8.36543e-10	0.794221	0.00229248	1.73366e-20	0.954143	0.00556323	0.130502	0.000273022	0.133491
36	24	imatinib	sunitinib	ponatinib	axitinib	trastuzumab	nilotinib	dasatinib	afatinib, dabrafenib, lapatinib, pazopanib, vandetanib, vemurafenib	gefitinib	erlotinib	sorafenib	dasatinib	pazopanib	vandetanib	afatinib	bosutinib	vemurafenib			regorafenib	cabozantinib	trametinib		dabrafenib		vandetanib	sunitinib		tofacitinib	asthenia	194353	4.01381e-08	0	8.28664e-07	2.26165e-26	5.33637e-43	9.21477e-11	0.00244888	4.99326e-58	0.0220116	1.9723e-34	8.23541e-119	0.00244888	3.25958e-22	0.0795387	1.32692e-20	0.19137	0.00155821
37	16	imatinib	sunitinib				nilotinib	dasatinib	dabrafenib, lapatinib, pazopanib, vandetanib	gefitinib	erlotinib	sorafenib	dasatinib	pazopanib	vandetanib							cabozantinib	trametinib		dabrafenib		vandetanib	sunitinib			blood bilirubin increased	20708	1.69984e-61	2.71229e-24	0.00780178	0.67721	4.17733e-25	1.40471e-235	0.735993	4.07527e-117	2.2762e-05	1.92728e-48	2.28672e-195	0.735993	5.61498e-69	1	0.545397	0.639818	5.77236e-10
38	2								afatinib							afatinib															metastases to central nervous system	5706	7.35919e-08	3.45246e-60	0.50509	0.179741	0	0.239066	0.871878	0	3.0287e-122	9.36635e-290	2.63701e-53	0.871878	3.59372e-48	0.0606648	2.41624e-80		5.448e-240
39	15	imatinib		ponatinib			nilotinib	dasatinib	afatinib, crizotinib, vandetanib	gefitinib	erlotinib		dasatinib		vandetanib	afatinib	bosutinib		crizotinib			cabozantinib					vandetanib			tofacitinib	pneumonia	157040	1.30619e-19	4.98972e-20	8.34404e-08	0.690584	4.45851e-34	2.02766e-17	6.35083e-24	0.239245	5.88673e-105	8.88192e-78	1.04003e-08	6.35083e-24	0.0002075	0.0713537	1.62691e-07	0.80286	0.507893
40	1											sorafenib																			transaminases increased	11182	2.59655e-09	0.487888	2.74654e-16	0.08262	1.58277e-14	1.03839e-10	0.250456	1.77992e-39	1.04672e-08	0.0384263	6.52528e-21	0.250456	4.41481e-09	0.252867	0.590304	6.02115e-05	0.000153527
41	5	imatinib		ponatinib					vandetanib						vandetanib												vandetanib				white blood cell count decreased	51595	1.30832e-183	1.39686e-207	4.2897e-11	0.000522864	1.0181e-55	1.67945e-55	1.96339e-104	0.977775	1.85753e-08	6.89372e-09	5.72711e-28	1.96339e-104	0.0028949	0.000962423	0.446289	0.10405	0.26787
42	5	imatinib							afatinib		erlotinib	sorafenib				afatinib															neoplasm malignant	26778	0	0		8.91356e-96	2.27857e-44	2.08134e-94	1.02601e-27	5.58973e-126	0.032353	3.36114e-180	4.53852e-20	1.02601e-27	7.25297e-24	0.805565	0.162431	0.0617835	0.252184
43	9						nilotinib	dasatinib	afatinib, vandetanib		erlotinib	sorafenib	dasatinib		vandetanib	afatinib											vandetanib				skin exfoliation	21333	3.36028e-15	6.81074e-218	1.20152e-79	3.13969e-07	8.86227e-26	0.230221	0.187703	1.35926e-92	0.00821948	2.31704e-37	4.24216e-252	0.187703	0.000222811	1.0665e-07	4.25518e-14	0.034443	5.89281e-54
44	10	imatinib		ponatinib			nilotinib	dasatinib	afatinib, vandetanib				dasatinib		vandetanib	afatinib						cabozantinib					vandetanib				sepsis	62895	2.28177e-55	4.97029e-24	9.40873e-19	0.045345	2.86816e-52	1.82853e-05	1.01987e-20	0.000854531	7.97192e-07	5.7029e-05	1.23422e-39	1.01987e-20	0.0431914	0.26235	0.000125028	0.137769	0.530687
45	19	imatinib	sunitinib		axitinib		nilotinib	dasatinib	afatinib, pazopanib, vandetanib, vemurafenib	gefitinib	erlotinib	sorafenib	dasatinib	pazopanib	vandetanib	afatinib		vemurafenib		ruxolitinib	regorafenib						vandetanib	sunitinib	ruxolitinib		weight decreased	137275	0.653564	3.01654e-168	0.00811114	1.86637e-41	2.4764e-07	9.83853e-09	0.037901	1.69509e-67	0.504907	7.36352e-16	9.964e-110	0.037901	3.13979e-64	0.827199	2.66321e-24	0.0222376	4.89502e-06
46	7								afatinib, vandetanib	gefitinib					vandetanib	afatinib	bosutinib					cabozantinib					vandetanib				respiratory failure	45556	8.28854e-14	1.06744e-25	0.290463	1.93243e-06	5.53036e-11	0.178328	2.44062e-16	0.259911	4.1804e-89	3.25847e-128	7.39753e-27	2.44062e-16	0.0010265	0.131442	7.82422e-12	0.266979	0.0221856
47	5	imatinib					nilotinib	dasatinib		gefitinib			dasatinib																		pulmonary oedema	27314	1.41189e-19	8.12522e-20	4.74589e-06	0.00717017	1.32804e-13	1.42808e-26	6.76298e-129	0.908637	3.77014e-09	2.49453e-18	3.46471e-07	6.76298e-129	0.189454	0.45796	0.114978	7.46604e-09	0.105452
48	6						nilotinib	dasatinib			erlotinib	sorafenib	dasatinib				bosutinib														hepatic function abnormal	22819	4.93086e-09	1.74342e-41	0.0316334	0.505215	1.08492e-09	3.92195e-27	0.421039	1.43176e-66	2.94712e-275	1.69705e-05	0	0.421039	1.32721e-43	0.279051	0.442398	0.00624795	0.0123156
49	11		sunitinib		axitinib			dasatinib	afatinib, pazopanib, vandetanib	gefitinib			dasatinib	pazopanib	vandetanib	afatinib											vandetanib	sunitinib			haemoptysis	16070	0.00108544	2.99999e-56	1	2.28513e-09	4.29788e-06	0.601112	0.338761	2.81394e-22	1.21941e-54	5.94445e-227	3.14715e-55	0.338761	6.71655e-21	2.27202e-06	2.65192e-09	0.181952	0.0634784
50	10	imatinib	sunitinib		axitinib		nilotinib		afatinib, vandetanib			sorafenib			vandetanib	afatinib											vandetanib	sunitinib			haemoglobin decreased	63159	4.069e-298	3.16379e-71	2.43427e-13	0.522939	3.43309e-27	4.71141e-78	4.31684e-24	4.13334e-16	0.00628028	6.59277e-66	9.46143e-55	4.31684e-24	6.54114e-05	0.195405	0.566419	0.00182197	4.81695e-07
51	7		sunitinib						afatinib, vandetanib						vandetanib	afatinib						cabozantinib					vandetanib	sunitinib			oral pain	12831	0.000880153	0	0.504968	6.13499e-48	2.96798e-73	0.559516	0.390003	1.09163e-48	5.15208e-06	1.76423e-08	3.65607e-92	0.390003	6.56423e-25	3.8155e-17	1.15762e-23	0.766224	0.000427699
52	20	imatinib	sunitinib	ponatinib		trastuzumab	nilotinib	dasatinib	afatinib, crizotinib, dabrafenib, pazopanib, vandetanib	gefitinib	erlotinib		dasatinib	pazopanib	vandetanib	afatinib	bosutinib		crizotinib				trametinib		dabrafenib		vandetanib	sunitinib		tofacitinib	oedema	33328	5.3856e-298	2.40635e-14	0.587746	0.127741	9.50687e-37	1.04476e-20	8.6046e-18	6.94988e-10	0.0131314	0.353101	0.00115951	8.6046e-18	0.47326	0.508052	0.274087	1.40308e-07	0.73383
53	16	imatinib	sunitinib	ponatinib	axitinib		nilotinib		afatinib, dabrafenib, pazopanib, vandetanib	gefitinib		sorafenib		pazopanib	vandetanib	afatinib						cabozantinib	trametinib		dabrafenib		vandetanib	sunitinib			blood alkaline phosphatase increased	21997	9.01563e-39	4.80757e-11	0.17455	0.344342	1.03455e-19	1.42779e-14	0.623697	3.34848e-22	1.33677e-22	4.12746e-20	2.70859e-58	0.623697	2.30435e-08	1	0.559523	0.10565	4.04946e-07
54	6	imatinib	sunitinib	ponatinib				dasatinib					dasatinib															sunitinib			tumour lysis syndrome	3653	1.50855e-56	5.48496e-48	2.41841e-05	0.0819628	3.17642e-09	8.43722e-17	1.51823e-25	9.4677e-07	0.0115108	0.364899	1.65294e-46	1.51823e-25	0.312366	0.0200235		2.32736e-05	1.99553e-06
55	10	imatinib	sunitinib	ponatinib			nilotinib		lapatinib, pazopanib	gefitinib				pazopanib			bosutinib				regorafenib							sunitinib			hepatotoxicity	8698	7.18811e-15	1.18615e-13	0.00338758	0.512934	1.20684e-13	0.000130356	4.74094e-08	2.07e-166	2.35235e-09	0.276689	5.80894e-08	4.74094e-08	3.56211e-78		0.752391	1.45564e-07	1.05378e-35
56	20	imatinib	sunitinib	ponatinib	axitinib	trastuzumab	nilotinib	dasatinib	afatinib, crizotinib, lapatinib, pazopanib, vandetanib	gefitinib	erlotinib	sorafenib	dasatinib	pazopanib	vandetanib	afatinib	bosutinib		crizotinib								vandetanib	sunitinib		tofacitinib	dyspnoea	288157	5.78211e-12	1.93586e-13	0.0209281	0.705147	6.94104e-143	2.38184e-55	2.9728e-35	1.51459e-08	7.88272e-21	7.80307e-17	6.99402e-19	2.9728e-35	0.0406765	0.000247001	0.00200076	0.751423	6.63628e-10
57	7	imatinib					nilotinib		afatinib, vandetanib						vandetanib	afatinib						cabozantinib					vandetanib				blood lactate dehydrogenase increased	14364	1.14736e-88	1.51704e-23	0.53153	1	1.32863e-14	3.35182e-28	0.264494	4.11773e-14	1.37635e-37	0.0679606	3.23543e-62	0.264494	0.420301	0.732511		1	3.14104e-34
58	9						nilotinib	dasatinib	pazopanib, vandetanib	gefitinib	erlotinib		dasatinib	pazopanib	vandetanib												vandetanib				lung disorder	24524	6.88649e-31	4.88728e-07	0.335194	0.156949	6.36689e-12	1.52768e-05	3.54518e-05	0.0122711	1.18234e-204	1.01481e-14	0.144872	3.54518e-05	0.000688962	0.795763	1.19586e-06	0.670998	0.00123163
59	5								afatinib, vandetanib						vandetanib	afatinib						cabozantinib					vandetanib				pneumothorax	8692	0.0180205	2.33394e-35	1	3.29121e-10	5.84407e-36	1.0836e-05	0.000283645	3.31027e-37	2.20576e-44	3.7738e-97	3.50576e-24	0.000283645	1.94984e-40	0.00137785	1.26868e-06	0.735267	0.214371
60	17	imatinib	sunitinib	ponatinib			nilotinib	dasatinib	afatinib, dabrafenib, vandetanib	gefitinib	erlotinib		dasatinib		vandetanib	afatinib					regorafenib	cabozantinib	trametinib		dabrafenib		vandetanib	sunitinib			hypokalaemia	26979	2.87561e-06	3.09555e-09	0.649361	0.46207	2.20723e-141	0.253425	1.28197e-14	8.15298e-76	5.48135e-07	1.91432e-36	8.05059e-37	1.28197e-14	0.00415216	0.209553	1.05806e-20	0.303638	0.15162
61	20	imatinib	sunitinib	ponatinib	axitinib		nilotinib	dasatinib	afatinib, dabrafenib, lapatinib, pazopanib, vandetanib, vemurafenib	gefitinib	erlotinib	sorafenib	dasatinib	pazopanib	vandetanib	afatinib		vemurafenib			regorafenib	cabozantinib			dabrafenib		vandetanib	sunitinib			alopecia	64053	0.0237412	0.256957	0.00540184	0.00250327	7.89918e-92	2.39619e-88	1.1371e-12	2.71387e-119	3.1938e-07	2.5295e-08	0	1.1371e-12	1.36138e-13	0.748422	1.71352e-08	0.183773	1.17706e-283
62	14		sunitinib	ponatinib	axitinib		nilotinib		afatinib, pazopanib, vandetanib			sorafenib		pazopanib	vandetanib	afatinib	bosutinib				regorafenib	cabozantinib					vandetanib	sunitinib			lipase increased	5327	1.11294e-16	8.63291e-29	1.74676e-52	0.0207479	0.00047431	2.13820E-319	7.69833e-15	8.77852e-06	0.807341	0.00521899	0	7.69833e-15	0.000339267	0.0514819	0.224005	0.000237065	5.42472e-05
63	4	imatinib	sunitinib				nilotinib																					sunitinib			blister	24585	3.9795e-06	2.93679e-232	0.634505	1.09859e-30	3.62784e-06	0.0198929	0.756553	8.66064e-83	0.737331	0.517628	0	0.756553	2.88609e-13	0.062751	0.0149235	0.0797496	4.59856e-72
64	3	imatinib							afatinib							afatinib															hepatic enzyme increased	30389	0.517866	0.164309	1.92592e-15	0.204321	6.12327e-08	6.45864e-11	0.444195	3.54639e-152	0.00454759	1.15343e-08	0.011969	0.444195	7.56371e-105	0.0314734	0.324448	1.42511e-14	3.35377e-16
65	13	imatinib	sunitinib	ponatinib			nilotinib	dasatinib	afatinib, vandetanib	gefitinib			dasatinib		vandetanib	afatinib	bosutinib										vandetanib	sunitinib			febrile neutropenia	30413	1.4363e-11	0.0228741	6.33388e-20	0.0375387	0	0.00152588	6.18788e-85	8.11479e-102	1.04917e-15	3.15336e-21	1.05173e-16	6.18788e-85	0.0721459	0.031547	0.510169	0.078682	1
66	23	imatinib	sunitinib	ponatinib	axitinib	trastuzumab	nilotinib	dasatinib	afatinib, crizotinib, dabrafenib, pazopanib, vandetanib, vemurafenib	gefitinib	erlotinib	sorafenib	dasatinib	pazopanib	vandetanib	afatinib	bosutinib	vemurafenib	crizotinib				trametinib		dabrafenib		vandetanib	sunitinib		tofacitinib	cough	116675	8.30757e-05	3.34811e-05	0.769008	0.813455	9.44429e-81	9.61681e-32	2.37698e-08	1.31572e-06	3.32558e-10	1.87394e-13	0.000414926	2.37698e-08	0.357069	7.52856e-06	0.0629513	0.429075	2.84387e-10
67	2	imatinib									erlotinib																				liver disorder	26943	3.88167e-27	0.000474294	0.126238	0.027166	0.00239898	2.39135e-30	0.000114435	4.31023e-09	8.47892e-119	0.000720561	1.57919e-134	0.000114435	1.05851e-09	1	4.89273e-08	1	0.0348156
68																															metastases to lung	5653	1.34089e-22	9.4582e-91		0.00353955	0	0.237042	0.0739118	6.01641e-213	5.40987e-27	5.10971e-103	8.80614e-161	0.0739118	1.83795e-85	0.0593375	1.35345e-05		0.000332434
69	5								afatinib, vandetanib		erlotinib				vandetanib	afatinib											vandetanib				lung infection	12912	1.80953e-13	1.47599e-05	0.825424	0.213417	0.0675216	9.46435e-05	0.108813	4.70995e-09	8.42399e-09	1.23584e-24	0.867208	0.108813	0.0560489	0.0171709	4.39531e-08	0.768731	0.168598
70	4							dasatinib		gefitinib		sorafenib	dasatinib																		liver function test abnormal	26579	2.21865e-07	0.019101	4.88228e-15	2.9682e-06	8.43734e-06	2.06271e-14	0.297598	8.4816e-65	7.49492e-11	3.6821e-05	1.45558e-24	0.297598	3.62128e-46	0.804751	0.596755	0.210691	1.01154e-06
71	6	imatinib					nilotinib		afatinib, vandetanib						vandetanib	afatinib											vandetanib				dyspnoea exertional	15935	1.86822e-19	0.0169588	0.00426678	0.077181	5.82267e-118	2.39542e-18	0.00144109	8.0661e-06	0.00066855	1.76216e-16	1.11836e-05	0.00144109	0.0165441		0.00442844	0.098211	0.135128
72	12					trastuzumab	nilotinib	dasatinib	afatinib, vandetanib	gefitinib	erlotinib	sorafenib	dasatinib		vandetanib	afatinib	bosutinib										vandetanib				acne	15006	4.09075e-08	0.0631469	0.839268	0.621019	7.99552e-08	8.87856e-38	1.96522e-17	1.60808e-130	5.42694e-43	2.55057e-112	0.00304738	1.96522e-17	0.000242822	1.05954e-60	1.23906e-84	0.158423	6.31798e-36
73																															second primary malignancy	2312	0	5.21514e-113	0.284798	3.90077e-20	3.05104e-08	6.61689e-293	1.10559e-06	6.99836e-29	1	0.287312	0.134553	1.10559e-06	5.47695e-13			1.27115e-16	0.348046
74	15	imatinib	sunitinib	ponatinib	axitinib		nilotinib		afatinib, dabrafenib, vandetanib			sorafenib			vandetanib	afatinib					regorafenib	cabozantinib	trametinib		dabrafenib		vandetanib	sunitinib			hyponatraemia	31944	0.61388	3.03878e-92	0.261107	0.00220883	0.0949319	1.46657e-08	0.00271207	5.33885e-15	3.65014e-10	1.16479e-55	6.69918e-81	0.00271207	0.311403	0.106858	8.14646e-05	0.133939	0.660099
75	2			ponatinib													bosutinib														amylase increased	1527	4.39599e-13	4.05597e-09	1.07124e-09	0.00252312	0.50181	3.97927e-54	0.0296947	7.92762e-09	3.12675e-05	1.59271e-07	0	0.0296947	2.17332e-07	8.76757e-06	2.4391e-11	0.000610649	0.476572
76	12	imatinib	sunitinib	ponatinib			nilotinib		afatinib, dabrafenib, vandetanib						vandetanib	afatinib	bosutinib						trametinib		dabrafenib		vandetanib	sunitinib			abdominal discomfort	60902	8.07911e-05	1.14506e-20	0.923287	0.00851415	1.50546e-09	9.24431e-07	0.0312424	1.13693e-05	0.176607	7.25526e-14	0.0611988	0.0312424	2.2109e-21	0.351327	0.00553667	3.09421e-11	8.43727e-08
77	9	imatinib						dasatinib	afatinib, vandetanib		erlotinib	sorafenib	dasatinib		vandetanib	afatinib											vandetanib				dysphagia	50076	0.898916	1.24208e-34	0.59736	0.127533	4.45464e-09	0.484094	0.000175017	1.2475e-43	7.80471e-07	1.14451e-29	5.73109e-51	0.000175017	0.444769	1	3.82376e-08	0.570866	8.87744e-34
78	6	imatinib		ponatinib					vandetanib						vandetanib							cabozantinib					vandetanib				neutrophil count decreased	18276	2.10187e-38	2.5272e-22	0.462565	0.0534508	6.14486e-47	1.77151e-08	2.28296e-81	0.0043255	0.118391	3.99618e-23	1.63301e-14	2.28296e-81	0.211283	0.000723131	0.829893	0.804586	0.0621235
79																															peripheral swelling	35365	0.0932035	5.07414e-12	0.00025538	0.0420738	5.82485e-06	0.000635821	1.36404e-05	3.17195e-38	1.77038e-11	5.84058e-11	0.205227	1.36404e-05	0.370002	0.193076	3.81684e-07	0.00172706	2.71466e-22
80	18	imatinib	sunitinib		axitinib		nilotinib	dasatinib	afatinib, crizotinib, pazopanib, vandetanib, vemurafenib				dasatinib	pazopanib	vandetanib	afatinib	bosutinib	vemurafenib	crizotinib		regorafenib	cabozantinib	trametinib				vandetanib	sunitinib			dysgeusia	42252	0.00675274	0	7.83744e-05	0.000834441	1.00843e-25	1.19713e-07	0.214249	1.32011e-166	0.393044	0.732411	7.98452e-05	0.214249	3.31063e-126	0.552541	7.4083e-16	0.74486	1.13664e-41
81	3	imatinib						dasatinib					dasatinib																		generalised oedema	8222	5.22385e-142	3.10535e-48	0.397128	0.824758	5.53266e-06	1.75194e-10	1.23323e-64	0.00264871	0.434837	0.0582198	1.30791e-23	1.23323e-64	0.42533	1	1	0.0390823	1
82	19	imatinib	sunitinib	ponatinib	axitinib	trastuzumab	nilotinib	dasatinib	afatinib, dabrafenib, lapatinib, pazopanib, vandetanib	gefitinib	erlotinib	sorafenib	dasatinib	pazopanib	vandetanib	afatinib							trametinib		dabrafenib		vandetanib	sunitinib			epistaxis	38480	0.000554833	1.39407e-209	0.0146029	0.000445624	2.3033e-71	0.00802736	0.0015452	2.32883e-28	0.323939	1.25172e-39	4.03501e-71	0.0015452	1.62091e-16	2.35978e-10	2.11672e-30	0.301136	1.19222e-10
83	9	imatinib		ponatinib		trastuzumab	nilotinib		afatinib, vandetanib		erlotinib				vandetanib	afatinib											vandetanib				bone pain	31397	6.39228e-72	7.80628e-13	1.58969e-25	0.909665	2.65269e-133	3.25823e-81	6.12222e-27	1	0.552049	0.0526217	0.0598777	6.12222e-27	0.307261	0.354882	0.0734419	3.76019e-07	0.131026
84	6	imatinib		ponatinib			nilotinib	dasatinib					dasatinib				bosutinib														pancytopenia	31793	2.68315e-223	2.91001e-45	8.69312e-41	0.000641642	1.45503e-44	4.35757e-80	3.54684e-49	0.500679	0.921765	0.381279	4.57943e-18	3.54684e-49	0.017982	0.169182	0.00875971	0.703961	0.00464962
85	3								vandetanib						vandetanib												vandetanib				metastases to bone	8886	2.06491e-06	1.85742e-51	0.280896	0.5181	0	0.81492	0.365843	4.02631e-140	1.3656e-30	2.77055e-113	2.40609e-48	0.365843	1.97128e-17	9.57412e-05	3.173e-08		0.617761
86	2								afatinib							afatinib															malignant pleural effusion	1073	2.81888e-06	8.28335e-26	0.0707366	0.00495487	1.5015e-29	0.490302	3.20231e-20	4.38068e-20	2.47308e-19	5.09816e-112	1.50456e-13	3.20231e-20	0.118383		2.40378e-09		1
87	13	imatinib	sunitinib		axitinib	trastuzumab	nilotinib		afatinib, dabrafenib, vandetanib						vandetanib	afatinib	bosutinib						trametinib		dabrafenib		vandetanib	sunitinib			abdominal pain upper	97497	0.000854441	0.186232	1.7175e-14	0.846912	0.485562	3.8348e-93	0.0172479	3.17436e-08	0.102021	1.31907e-19	3.26973e-31	0.0172479	5.06234e-18	0.300305	0.0649311	4.44587e-21	5.87407e-08
88	14	imatinib	sunitinib			trastuzumab	nilotinib	dasatinib	afatinib, pazopanib	gefitinib	erlotinib	sorafenib	dasatinib	pazopanib		afatinib					regorafenib							sunitinib			infection	62800	1.1136e-17	0.00225728	0.000637901	0.00380501	4.6276e-98	2.96612e-09	0.0892901	0.00336494	8.67017e-06	8.35301e-05	0.939356	0.0892901	0.00238028	0.330649	0.0293129	0.346921	0.000334561
89	11		sunitinib	ponatinib		trastuzumab	nilotinib	dasatinib	afatinib, dabrafenib, lapatinib				dasatinib			afatinib							trametinib		dabrafenib			sunitinib			ejection fraction decreased	7855	2.0031e-37	9.40988e-49	7.7557e-14	0.500874	0	1.85286e-16	0.335162	2.18361e-188	0.841459	2.95403e-05	3.04922e-20	0.335162	1.70451e-20	0.345024	0.0959276	1	0.000986327
90	4	imatinib	sunitinib									sorafenib																sunitinib			nephrotic syndrome	4290	0.000122499	5.41954e-44		2.33097e-16	1	0.17355	2.32231e-24	6.52772e-05	0.00332011	0.190767	3.38439e-72	2.32231e-24	1.57374e-15			0.249057	0.807793
91	11	imatinib	sunitinib			trastuzumab	nilotinib		afatinib, pazopanib, vandetanib	gefitinib				pazopanib	vandetanib	afatinib											vandetanib	sunitinib			oedema peripheral	101100	9.21624e-161	1.44204e-05	0.000267582	0.000293876	2.35964e-13	2.90335e-09	0.645683	6.44602e-11	0.867979	0.00721334	3.28393e-66	0.645683	1.31494e-09	0.373693	0.716754	0.0252846	0.0743533
92	7						nilotinib	dasatinib	vandetanib				dasatinib		vandetanib							cabozantinib					vandetanib				skin ulcer	13564	0.220763	6.66288e-44	0.0796597	0.732341	1.7109e-10	0.0133204	0.531501	7.8322e-39	2.25965e-29	5.17238e-25	9.57558e-79	0.531501	6.75293e-08	0.163193	0.000109339	6.24893e-10	7.75576e-09
93	16	imatinib	sunitinib				nilotinib	dasatinib	afatinib, dabrafenib, vandetanib	gefitinib	erlotinib	sorafenib	dasatinib		vandetanib	afatinib	bosutinib						trametinib		dabrafenib		vandetanib	sunitinib			renal failure	81071	5.53414e-13	8.69475e-61	8.93876e-06	0.479893	0.142903	0.186224	0.248296	0.147816	6.11493e-12	0.187018	1.36426e-37	0.248296	0.350688	1.15685e-11	0.156009	0.156597	5.36447e-06
94	4								afatinib, vandetanib						vandetanib	afatinib											vandetanib				c-reactive protein increased	17970	1.15078e-42	9.83457e-23	0.346872	0.548816	8.7628e-11	2.56142e-26	8.65663e-05	0.000956237	4.36215e-12	0.322123	4.06441e-175	8.65663e-05	0.0719088	0.367588	0.278039	0.202278	0.0185424
95	18	imatinib	sunitinib	ponatinib	axitinib	trastuzumab	nilotinib	dasatinib	afatinib, lapatinib, pazopanib, vandetanib		erlotinib	sorafenib	dasatinib	pazopanib	vandetanib	afatinib						cabozantinib					vandetanib	sunitinib		tofacitinib	dyspepsia	51303	0.665967	1.6197e-131	0.580964	0.790491	0.0855646	4.07117e-27	0.00519789	2.52218e-17	0.8162	0.42744	0.833322	0.00519789	0.00767045	0.373764	0.125823	0.000157365	8.01731e-06
96	12	imatinib		ponatinib			nilotinib	dasatinib	afatinib, vandetanib, vemurafenib	gefitinib			dasatinib		vandetanib	afatinib		vemurafenib				cabozantinib					vandetanib				atrial fibrillation	53547	0.000714015	0.00227229	4.48223e-10	0.543025	0.844979	8.35255e-71	1.2179e-05	0.00443165	0.879269	0.839471	6.8883e-30	1.2179e-05	4.62782e-05	0.0547644	0.134911	0.000711312	0.63437
97																															acute kidney injury	20453	0.875215	2.9174e-28	0.0365371	0.00161231	0.0140157	0.000932039	0.253629	4.58055e-09	0.0169856	0.568149	5.39519e-06	0.253629	0.000302198	2.27001e-07	2.22e-05	0.90668	1.37934e-19
98																															drug resistance	6218	0	0.136737	1.29932e-05	0.199224	0.0840976	1.04176e-86	2.05193e-78	0.024475	0.0022866	1.07301e-12	0.18223	2.05193e-78	0.000586539		3.00971e-05	0.000100015	0.0023567
99	4								afatinib, vandetanib						vandetanib	afatinib											vandetanib				productive cough	17244	0.0117072	0.0188725	0.0819363	0.646446	2.94209e-12	1.41277e-14	0.308371	0.00173333	2.6049e-06	7.08493e-07	0.0950237	0.308371	0.270062	0.054997	0.00112733	0.11688	0.0026231
100	4								afatinib, crizotinib	gefitinib						afatinib			crizotinib												hypoxia	18814	3.33597e-14	0.872586	0.00565461	0.0182981	4.79099e-17	0.0293601	2.3398e-12	0.230838	5.42611e-58	8.73486e-75	7.18764e-05	2.3398e-12	0.0137528	0.22555	0.833172	1	0.00797259
101	16	imatinib	sunitinib	ponatinib		trastuzumab	nilotinib		afatinib, dabrafenib, pazopanib, vandetanib	gefitinib		sorafenib		pazopanib	vandetanib	afatinib	bosutinib						trametinib		dabrafenib		vandetanib	sunitinib			leukopenia	26169	1.91478e-34	1.19937e-65	0.0128428	0.322381	5.6076e-97	9.29982e-13	0.292902	1.79143e-29	1.46783e-08	2.09736e-06	0.0990934	0.292902	9.81617e-05	8.76941e-05	0.210835	0.142346	2.83248e-07
102	6								afatinib, dabrafenib, vandetanib						vandetanib	afatinib							trametinib		dabrafenib		vandetanib				dermatitis acneiform	2925	0.0505321	0.00929911	0.330869		2.48935e-25	0.0115573	0.020237	1.9125e-217	4.93013e-67	0	1.74058e-10	0.020237	0.651405	6.63651e-28	5.45224e-115	0.479965	7.32349e-37
103	5						nilotinib		vandetanib						vandetanib						regorafenib						vandetanib				hyperbilirubinaemia	5672	2.01274e-10	2.39255e-47	0.0827149	4.2375e-08	4.32905e-15	3.30632e-58	3.51335e-06	4.6307e-45	7.47579e-06	3.42472e-12	2.10125e-54	3.51335e-06	3.5095e-05	0.220825	0.0982551	1	0.000983325
104	8	imatinib					nilotinib	dasatinib	afatinib, vandetanib				dasatinib		vandetanib	afatinib											vandetanib				abdominal distension	50801	1.60992e-16	1.09029e-13	0.317313	0.929017	0.000631073	1.02909e-19	0.280605	0.0638493	0.000756725	0.0829953	9.55472e-27	0.280605	0.362996	0.0185516	0.370573	0.0100901	1.84076e-06
105	2		sunitinib																									sunitinib			lung neoplasm malignant	14689	4.75741e-20	0.00129058	0.144069	0.0442812	0.02064	0.92736	0.840967	9.29584e-182	2.82876e-40	4.67309e-295	0.0277658	0.840967	0.058971		0.000778846		0.0372041
106	12	imatinib	sunitinib				nilotinib	dasatinib	afatinib, vandetanib			sorafenib	dasatinib		vandetanib	afatinib	bosutinib										vandetanib	sunitinib			malaise	214534	0.00316996	8.3171e-20	0.0223163	0.000331094	0.580784	1.61612e-05	1.96427e-10	0.294577	1.13406e-06	1.30212e-05	8.51636e-18	1.96427e-10	6.94322e-08	0.0106126	0.661371	0.00335261	4.95799e-27
107	2	imatinib															bosutinib														gastrointestinal toxicity	1477	4.60115e-07	2.16865e-14	0.120825	0.0668091	1.05572e-36	0.555403	0.00442304	1.0208e-61	0.0342595	1.56346e-38	1.49729e-06	0.00442304	0.0460201	0.022629	0.0109558	0.28118	0.0665301
108																															hypophagia	12737	2.4409e-06	3.21793e-55	0.125267	3.50621e-09	1.52084e-49	0.152204	0.00289288	5.98288e-11	9.1364e-29	2.2996e-51	5.67423e-29	0.00289288	0.461652	0.0194722	7.04699e-07	0.602161	0.811214
109																															recurrent cancer	1188	2.96005e-102	0.00472208	0.381334		2.44044e-41	0.0037507	0.462298	4.79138e-12	0.00320635	9.53945e-11	0.273926	0.462298	1.76324e-06		0.304604		1
110																															hair texture abnormal	3196	1.52494e-05	0.00246018	0.0421849	1	0.148123	4.73171e-12	0.670076	2.92111e-10	1.85718e-08	2.05852e-09	0.000140929	0.670076	0.00467582		8.79847e-08		8.46729e-06
111	8			ponatinib			nilotinib		afatinib, dabrafenib, vemurafenib							afatinib	bosutinib	vemurafenib					trametinib		dabrafenib						gamma-glutamyltransferase increased	18452	4.86584e-20	1.41346e-07	0.268732	0.0537099	9.68319e-12	1.6743e-39	0.592466	5.91811e-12	3.16714e-24	0.388639	1.10718e-34	0.592466	0.000353331	0.219539	0.522076	0.804781	0.00160579
112	8	imatinib						dasatinib	afatinib, vandetanib		erlotinib		dasatinib		vandetanib	afatinib											vandetanib				ileus	8401	3.86783e-14	7.08872e-29	0.162132	7.14531e-07	1.90026e-05	0.00517036	0.000496013	1.18688e-19	2.71032e-12	1.59389e-24	1.43231e-15	0.000496013	5.89294e-05	0.0435996	1.60424e-05	0.442988
113																															red blood cell count decreased	15167	4.58404e-123	6.09646e-36	8.08241e-20	0.327876	5.54152e-35	6.46197e-27	6.92776e-27	0.0902584	0.0142157	0.00151342	0.074979	6.92776e-27	0.844896	0.0105325	0.101211	0.0225912	0.0104699
114																															blood count abnormal	6257	2.05383e-16	1.30293e-41	5.19765e-53	0.605168	0.00272756	0.00011189	2.96831e-09	0.263117	0.0726719	0.00295844	3.72234e-10	2.96831e-09	0.357535	0.622089	0.127414	0.000104353	0.547091
115	6						nilotinib		dabrafenib, vemurafenib									vemurafenib				cabozantinib	trametinib		dabrafenib						hyperkeratosis	3443	8.79269e-05	3.46956e-149	0.052676	5.54254e-23	1.43228e-11	0.256455	1	7.84222e-159	0.214114	0.349657	3.29018e-249	1	2.13282e-08	0.41455	1		1.35082e-213
116	9	imatinib	sunitinib				nilotinib	dasatinib	vandetanib				dasatinib		vandetanib												vandetanib	sunitinib			skin discolouration	21475	0.057645	1.75932e-88	0.0242822	0.680028	0.422466	0.651478	0.319654	6.00655e-31	0.718544	2.11272e-07	2.20761e-05	0.319654	5.28306e-19	0.0533103	0.843168	0.351126	0.0864529
117	6	imatinib		ponatinib			nilotinib	dasatinib					dasatinib				bosutinib														bone marrow failure	12090	9.94657e-175	9.82138e-63	6.28838e-05	0.300721	6.53481e-24	2.4504e-37	2.5496e-12	0.175794	0.00137333	0.639722	2.64394e-16	2.5496e-12	0.605364	0.16479	0.141423	0.555205	0.0002196
118	3		sunitinib								erlotinib																	sunitinib			metastasis	3599	6.20085e-59	2.09353e-07	1	1	1.02242e-137	0.352364	0.306317	9.50016e-77	7.6491e-12	8.40371e-110	7.40904e-08	0.306317	3.25305e-21	0.428583	2.38887e-06		8.58927e-18
119	11	imatinib	sunitinib	ponatinib			nilotinib		afatinib, dabrafenib, vandetanib						vandetanib	afatinib							trametinib		dabrafenib		vandetanib	sunitinib			hypercalcaemia	7135	0.154108	2.27769e-43	0.00020708	0.016202	2.43833e-14	0.360273	0.111159	6.36592e-07	9.0149e-07	1.23854e-06	5.10268e-18	0.111159	0.115025	0.00100088	9.28831e-05	0.676236	0.574205
120	3								dabrafenib			sorafenib													dabrafenib						squamous cell carcinoma	5250	2.49619e-07	0.053772	1	1	0.000150031	0.0208493	0.0170017	1.66549e-192	0.80644	0.517511	1.07864e-16	0.0170017	0.240866	0.196994			0
121	3								afatinib, crizotinib							afatinib			crizotinib												septic shock	22058	1.31355e-48	0.00756079	7.65898e-07	0.225077	8.58596e-09	0.00284198	0.140457	0.0119811	0.00877184	0.400705	0.0469382	0.140457	0.0285088	0.591325	1		0.00567817
122	11			ponatinib	axitinib		nilotinib		afatinib, pazopanib, vandetanib			sorafenib		pazopanib	vandetanib	afatinib					regorafenib	cabozantinib					vandetanib				dysphonia	26712	0.111301	0.154805	0.130502	8.98845e-238	3.00054e-05	0.46194	0.0123504	0.0320998	0.136445	0.000657095	2.26579e-299	0.0123504	1.13956e-07	0.0435666	0.488077	1	0.153552
123																															treatment failure	7358	7.46199e-38	0.122873	0.0320889	0.639741	0.00294405	0.0525999	0.0868605	7.6697e-11	0.540787	0.0178312	0.00747571	0.0868605	2.12226e-15	1	0.295697		0.464683
124	2								afatinib							afatinib															white blood cell count increased	27094	6.10511e-212	1.64522e-07	5.83693e-29	0.806831	0.0784988	1.45032e-97	7.13696e-11	3.00753e-19	0.000565327	0.0517617	0.000101691	7.13696e-11	2.44367e-11	1	0.162226	1.57895e-06	0.00153117
125																															tumour haemorrhage	1399	6.1448e-105	6.24227e-79		0.000293892	3.54456e-15	4.86463e-05	0.518941	3.41788e-36	1.26538e-13	0.000335271	7.5193e-57	0.518941	2.29488e-15	0.00145237	5.81896e-06		2.22449e-14
126	3								afatinib, crizotinib							afatinib			crizotinib												disseminated intravascular coagulation	12745	2.70753e-51	1.80698e-115	0.184876	0.374681	7.32074e-24	0.0011955	0.00021546	0.401047	1.13441e-44	1.02728e-11	2.96613e-57	0.00021546	0.830676	0.050836	1	0.541522	0.163408
127	13	imatinib	sunitinib	ponatinib	axitinib		nilotinib		afatinib, dabrafenib, lapatinib, vandetanib, vemurafenib						vandetanib	afatinib		vemurafenib					trametinib		dabrafenib		vandetanib	sunitinib			pain in extremity	160014	0.00509988	6.40699e-42	1.72056e-12	5.30425e-06	3.00957e-19	1.71816e-43	8.73255e-09	0.202884	1.65053e-13	4.65927e-82	8.23598e-150	8.73255e-09	0.00240995	0.265541	0.828709	0.309997	0.81267
128	11		sunitinib		axitinib			dasatinib	dabrafenib, vandetanib			sorafenib	dasatinib		vandetanib								trametinib		dabrafenib		vandetanib	sunitinib			hypoalbuminaemia	4900	3.50355e-11	4.70513e-43	1	0.0368369	8.10644e-14	0.0796494	0.00274889	9.52259e-50	5.02406e-08	8.66029e-46	6.59593e-71	0.00274889	0.00147242	1.16836e-07	2.70665e-05	1	0.502522
129	5	imatinib	sunitinib						afatinib							afatinib												sunitinib			renal impairment	40171	2.86206e-18	2.08345e-27	0.0446889	7.81733e-12	0.0640799	6.21391e-07	1.17523e-05	6.92794e-05	2.63742e-07	2.73433e-20	1.35228e-22	1.17523e-05	0.00011204	0.30864	0.042742	2.22474e-05	0.0496079
130	12	imatinib		ponatinib			nilotinib	dasatinib	vandetanib	gefitinib	erlotinib		dasatinib		vandetanib		bosutinib					cabozantinib					vandetanib				gastrointestinal haemorrhage	58975	5.43106e-20	5.97982e-10	0.409151	0.0817589	0.852081	0.439028	8.53728e-27	2.57622e-31	0.000828109	0.0309886	5.45751e-59	8.53728e-27	2.14939e-07	0.40393	0.122122	0.00774583	5.20678e-07
131	15	imatinib	sunitinib		axitinib		nilotinib	dasatinib	afatinib, lapatinib, pazopanib, vandetanib, vemurafenib			sorafenib	dasatinib	pazopanib	vandetanib	afatinib		vemurafenib			regorafenib						vandetanib	sunitinib			palmar-plantar erythrodysaesthesia syndrome	11414	0.778393	0	0.101129	3.7958e-71	0	0.012932	0.000865057	0	0.0044063	8.11249e-10	0	0.000865057	3.12466e-77	7.41715e-10	1.01396e-09	1	6.65743e-21
132	15	imatinib	sunitinib		axitinib	trastuzumab	nilotinib	dasatinib	afatinib, pazopanib, vandetanib			sorafenib	dasatinib	pazopanib	vandetanib	afatinib					regorafenib						vandetanib	sunitinib			hypertension	120047	2.99958e-20	0	5.00059e-48	1.0075e-127	4.07466e-07	0.223659	3.05967e-09	7.05803e-23	2.53859e-08	3.60729e-14	0	3.05967e-09	4.50371e-201	3.51678e-10	1.27239e-05	0.000874371	1.76803e-12
133																															pulmonary mass	5531	7.74688e-17	0.00293289	4.44073e-13	0.000923269	1.45585e-24	1	4.99318e-05	2.77983e-05	0.0174396	3.37368e-09	0.00658019	4.99318e-05	7.10139e-10		0.240347	0.350403	0.394229
134	10	imatinib	sunitinib				nilotinib		vandetanib		erlotinib				vandetanib					ruxolitinib							vandetanib	sunitinib	ruxolitinib		flatulence	27795	0.241294	1.52641e-33	0.00984215	0.184055	5.42925e-11	0.00431599	0.0159834	0.51918	0.460836	1.28232e-05	1.97957e-06	0.0159834	0.00295185	0.806719	0.00314179	1.04407e-08	0.13119
135	17	imatinib	sunitinib	ponatinib	axitinib		nilotinib	dasatinib	afatinib, dabrafenib, vandetanib	gefitinib			dasatinib		vandetanib	afatinib					regorafenib	cabozantinib	trametinib		dabrafenib		vandetanib	sunitinib			hypocalcaemia	10123	0.262265	6.3856e-19	0.314072	0.00230581	2.40704e-23	0.509213	8.13095e-08	4.17684e-05	0.00248957	6.75461e-15	3.12786e-81	8.13095e-08	0.472706	9.04673e-15	0.559228		0.004388
136	6		sunitinib					dasatinib			erlotinib	sorafenib	dasatinib															sunitinib			neoplasm	5536	8.91471e-58	4.67202e-05	1	0.59512	4.96623e-61	0.000494131	0.189994	3.17102e-128	0.0529991	1.09958e-40	4.91156e-08	0.189994	3.39486e-36	0.00027733	0.0018784		7.41085e-94
137	8	imatinib	sunitinib	ponatinib			nilotinib		afatinib, pazopanib					pazopanib		afatinib												sunitinib			blood albumin decreased	6533	1.36702e-09	5.69257e-51	0.00579109	0.0239939	2.47935e-07	0.890893	0.880605	0.136914	4.32175e-05	2.88137e-30	4.19665e-66	0.880605	0.453523	0.269976	0.142289		0.0183794
138																															mouth haemorrhage	4219	3.06549e-10	1.68405e-27	0.692204	0.201386	1.21687e-22	0.865375	0.456341	0.0153254	7.08203e-05	0.0220913	3.52116e-08	0.456341	0.852373		0.0107153		0.630227
139	13	imatinib	sunitinib	ponatinib			nilotinib	dasatinib	afatinib, vemurafenib		erlotinib	sorafenib	dasatinib			afatinib		vemurafenib				cabozantinib						sunitinib			neuropathy peripheral	39173	0.825229	0.614532	2.4473e-08	0.0767236	0	0.0834646	0.0172149	1.12349e-06	0.301879	0.759735	0.0687501	0.0172149	1.57613e-06	0.430893		0.407275	0.590084
140	5							dasatinib	afatinib		erlotinib		dasatinib			afatinib															lung infiltration	8882	2.28929e-45	0.0610956	0.595906	0.392552	4.72674e-94	1.47354e-18	4.21124e-11	4.07409e-07	1.67531e-31	3.59301e-12	0.000105056	4.21124e-11	0.12339		1	1	0.0115433
141	8	imatinib	sunitinib						crizotinib, vandetanib	gefitinib					vandetanib				crizotinib								vandetanib	sunitinib			pulmonary haemorrhage	5404	1.3982e-12	5.25506e-06	1	0.78079	0.00188671	0.0149164	1.24686e-35	0.796585	3.13858e-13	1.30739e-12	5.98934e-18	1.24686e-35	0.00253067	0.56846	1	5.95433e-07
142	7	imatinib	sunitinib						afatinib		erlotinib					afatinib							trametinib					sunitinib			haematochezia	22240	1.08115e-23	4.10565e-28	1	0.588967	0.36293	0.0451986	0.000116935	0.0684255	0.0990512	0.0595887	1.70955e-36	0.000116935	0.93555	1	0.0305441	0.360103	0.00435131
143																															intestinal perforation	6554	0.00076913	2.02442e-45	0.751745	0.0737366	7.64487e-05	0.170355	0.133859	8.07873e-15	1	1.36228e-18	3.73835e-18	0.133859	3.57008e-14	1.27679e-06	0.459018		0.000583044
144	27	imatinib	sunitinib	ponatinib	axitinib	trastuzumab	nilotinib	dasatinib	afatinib, crizotinib, dabrafenib, lapatinib, pazopanib, vandetanib, vemurafenib	gefitinib	erlotinib	sorafenib	dasatinib	pazopanib	vandetanib	afatinib	bosutinib	vemurafenib	crizotinib	ruxolitinib	regorafenib	cabozantinib	trametinib		dabrafenib		vandetanib	sunitinib	ruxolitinib	tofacitinib	headache	296879	2.03121e-50	6.81817e-54	3.53858e-32	0.247305	0.381157	1.4071e-32	6.81582e-72	2.11994e-26	1.20622e-31	1.06139e-194	1.05619e-31	6.81582e-72	0.00283921	0.0355517	0.000145416	1.14111e-05	0.953393
145	9	imatinib	sunitinib				nilotinib		afatinib, vandetanib	gefitinib					vandetanib	afatinib											vandetanib	sunitinib			mouth ulceration	11032	3.02605e-05	1.16062e-147		0.246341	3.94411e-50	0.000473042	0.0373414	3.04669e-34	0.00364552	1.04976e-05	1.04348e-14	0.0373414	0.169167		1.21482e-05		0.370155
146	7	imatinib		ponatinib				dasatinib	afatinib				dasatinib			afatinib	bosutinib														fluid retention	26329	1.05637e-234	0.00177328	0.53747	0.00611272	0.1997	1.31857e-28	2.52507e-135	1.17319e-08	0.000197803	2.17102e-21	0.860334	2.52507e-135	0.00374001	0.204928	0.0310679	8.1256e-10	0.000139468
147	3								vandetanib						vandetanib												vandetanib				haematocrit decreased	16002	1.11319e-96	8.46334e-11	3.77426e-15	0.150231	4.02735e-23	3.21214e-12	0.00280198	4.64023e-08	0.12428	7.63671e-18	0.000117401	0.00280198	5.97167e-06	0.00408169		0.280209	0.00068796
148	7	imatinib	sunitinib				nilotinib		afatinib		erlotinib					afatinib												sunitinib			haematemesis	15998	3.26388e-20	1.00582e-76	1	0.20245	0.000141408	0.541691	0.179148	0.177184	8.02022e-17	0.000209063	1.56002e-72	0.179148	0.295277	1	0.355749	0.280176	0.00258891
149	5		sunitinib	ponatinib				dasatinib					dasatinib															sunitinib			blood uric acid increased	3310	1.83914e-25	3.33574e-05	1.12461e-05	0.468459	0.0811307	3.4164e-29	0.288623	0.00405066	0.755199	1	7.35914e-19	0.288623	0.832896	0.0946097		0.000120109	5.68152e-07
150	7							dasatinib	dabrafenib, vemurafenib				dasatinib				bosutinib	vemurafenib					trametinib		dabrafenib						rash generalised	22760	1.09743e-17	3.8089e-07	0.000328439	0.0107233	0.0139522	1.74237e-59	0.333566	1.33112e-16	0.0138307	0.836057	1.19315e-138	0.333566	0.0202246	0.0969302	0.0332392	6.51276e-06	1.57335e-37
151	7	imatinib					nilotinib	dasatinib	afatinib				dasatinib			afatinib						cabozantinib									confusional state	87749	1.0652e-18	4.13344e-55	0.672296	5.67483e-05	0.0155412	7.88159e-09	1.78596e-06	0.12318	0.677431	0.153529	2.87139e-69	1.78596e-06	0.0338134	0.681648	0.627398	0.000594215	0.0106828
152																															posterior reversible encephalopathy syndrome	3096	0.000147257	3.57331e-23	0.00934366	5.27776e-41	9.55102e-09	0.0429691	0.193618	6.33166e-15	1	0.235986	1.09371e-12	0.193618	4.99496e-28	7.43776e-05		0.622364	1
153	12	imatinib		ponatinib			nilotinib	dasatinib	afatinib, pazopanib, vandetanib, vemurafenib				dasatinib	pazopanib	vandetanib	afatinib		vemurafenib									vandetanib			tofacitinib	musculoskeletal pain	36052	0.0278266	0.0828641	0.0018211	0.00530918	1.39653e-41	1.58434e-14	1.43217e-07	0.0103438	0.000196992	0.022396	0.129877	1.43217e-07	0.804546	0.00116838	0.301017	0.862129	0.00470809
154																															eating disorder	11013	4.24404e-05	4.34984e-38	0.637517	0.84865	1.04607e-06	0.248059	0.0373275	2.76387e-23	0.868083	0.206239	2.10288e-18	0.0373275	9.71386e-06	1	5.56011e-10	1	1
155	21	imatinib	sunitinib	ponatinib	axitinib	trastuzumab	nilotinib	dasatinib	afatinib, dabrafenib, pazopanib, vandetanib, vemurafenib	gefitinib	erlotinib	sorafenib	dasatinib	pazopanib	vandetanib	afatinib	bosutinib	vemurafenib					trametinib		dabrafenib		vandetanib	sunitinib			myalgia	88834	2.78955e-27	2.29016e-15	2.70439e-19	0.22424	8.20977e-36	1.63511e-59	4.08587e-11	0.0181971	7.82669e-17	7.02283e-70	3.39189e-07	4.08587e-11	2.03295e-05	0.34466	0.000315327	0.113017	5.4865e-77
156	14	imatinib			axitinib		nilotinib	dasatinib	afatinib, dabrafenib, pazopanib, vandetanib	gefitinib			dasatinib	pazopanib	vandetanib	afatinib						cabozantinib	trametinib		dabrafenib		vandetanib				haematuria	21336	5.4553e-07	1.03497e-62	0.0237995	0.890404	8.81425e-08	0.0491685	0.868178	0.00210187	4.64357e-14	0.000275503	1.47471e-09	0.868178	0.186646	1	0.234256	0.642111	0.106176
157	3	imatinib							afatinib							afatinib															intestinal obstruction	18122	0.00366962	2.22488e-24	1	0.233797	0.346749	0.0484859	0.0858092	0.372358	5.70142e-06	2.53011e-13	0.178682	0.0858092	0.788072	0.000168366	0.280965		0.0468189
158	21	imatinib	sunitinib	ponatinib	axitinib	trastuzumab	nilotinib	dasatinib	afatinib, dabrafenib, lapatinib, vandetanib, vemurafenib	gefitinib	erlotinib	sorafenib	dasatinib		vandetanib	afatinib	bosutinib	vemurafenib					trametinib		dabrafenib		vandetanib	sunitinib		tofacitinib	pruritus	134047	0.0409858	5.08294e-17	0.00251645	1.44992e-07	0.602043	3.67035e-149	0.027751	0.000345835	0.500101	8.37128e-10	2.73913e-30	0.027751	2.44381e-22	0.912045	4.2577e-06	0.19634	2.6276e-38
159	12	imatinib	sunitinib				nilotinib	dasatinib	afatinib, pazopanib, vandetanib				dasatinib	pazopanib	vandetanib	afatinib	bosutinib										vandetanib	sunitinib			chest pain	122930	1.61943e-07	4.86892e-06	3.8161e-29	0.0385164	7.66656e-18	7.97189e-101	0.197986	5.99156e-17	2.761e-06	3.85619e-09	0.0493809	0.197986	1.55378e-05	0.56405	0.249128	0.289168	8.48374e-13
160	12	imatinib		ponatinib			nilotinib		afatinib, dabrafenib, vandetanib, vemurafenib			sorafenib			vandetanib	afatinib		vemurafenib				cabozantinib	trametinib		dabrafenib		vandetanib				folliculitis	2370	0.536816	0.171352	6.30993e-05		2.1517e-07	4.78309e-17	0.00306009	1.8841e-13	9.48996e-21	8.61221e-16	1.64679e-06	0.00306009		6.25406e-18	9.74005e-07		1.63259e-06
161	10	imatinib	sunitinib				nilotinib	dasatinib	vandetanib				dasatinib		vandetanib							cabozantinib					vandetanib	sunitinib			oesophagitis	8382	0.000753389	1.12843e-28		0.000394154	1.4238e-42	0.0296593	1	1.17328e-27	4.5956e-18	2.01938e-42	4.64763e-09	1	0.793248	1	0.00508976		0.390479
162	12		sunitinib	ponatinib	axitinib			dasatinib	afatinib, crizotinib, vandetanib				dasatinib		vandetanib	afatinib			crizotinib			cabozantinib					vandetanib	sunitinib			pulmonary embolism	78144	1.71979e-36	0.120235	0.0314483	0.00494431	6.85212e-28	1.35014e-24	0.00402879	4.58611e-06	4.02835e-07	9.96964e-57	4.85499e-20	0.00402879	0.226367	5.76025e-08	0.00376011	9.68491e-06	1.16814e-06
163	15	imatinib	sunitinib	ponatinib		trastuzumab	nilotinib		afatinib, crizotinib, dabrafenib, lapatinib, vandetanib, vemurafenib						vandetanib	afatinib	bosutinib	vemurafenib	crizotinib				trametinib		dabrafenib		vandetanib	sunitinib			back pain	124567	2.23594e-06	0.0570352	4.93534e-14	0.0163532	2.17792e-42	5.66419e-09	1.95167e-13	2.86845e-10	0.00161856	8.85496e-07	0.0652588	1.95167e-13	0.106846	0.205982	1	0.125624	4.0101e-11
164	10	imatinib						dasatinib	dabrafenib, vandetanib		erlotinib	sorafenib	dasatinib		vandetanib								trametinib		dabrafenib		vandetanib				cerebral haemorrhage	21657	4.6032e-25	9.07975e-38	0.0588847	0.785767	0.0270265	4.49036e-10	0.00122886	0.863594	0.190479	0.0633886	5.91665e-23	0.00122886	0.805799	0.584759	0.236413	1	3.14635e-06
165	10	imatinib		ponatinib					afatinib, dabrafenib, vandetanib	gefitinib					vandetanib	afatinib							trametinib		dabrafenib		vandetanib			tofacitinib	cellulitis	30961	0.000168241	0.00450035	0.000880446	0.254595	6.50532e-95	0.0327282	0.730233	3.49509e-09	0.00932361	0.120296	2.91994e-14	0.730233	8.85327e-05	0.492035	0.0212311	0.849118	0.0155544
166	1																					cabozantinib									atelectasis	10863	1.40105e-09	4.62729e-13	3.723e-06	0.846886	1.84665e-105	0.0194167	5.29285e-12	1.46995e-06	1.45584e-12	4.24226e-32	2.44857e-17	5.29285e-12	0.0816259		1	0.525669	0.00961515
167	13	imatinib		ponatinib		trastuzumab	nilotinib		afatinib, dabrafenib, vandetanib						vandetanib	afatinib				ruxolitinib			trametinib		dabrafenib		vandetanib		ruxolitinib	tofacitinib	urinary tract infection	82332	6.53792e-12	0.00158933	0.296026	0.674547	4.66047e-28	6.11639e-06	1.6942e-07	2.22916e-06	0.0368032	0.00453786	5.57142e-05	1.6942e-07	9.8567e-07	0.00179544	0.026645	0.00974134	6.4813e-08
168	5								afatinib, dabrafenib, vandetanib						vandetanib	afatinib									dabrafenib		vandetanib				skin lesion	13310	1.11253e-17	5.11825e-31	0.00367588	0.0339663	2.77613e-09	2.32809e-15	0.000210129	4.4924e-13	0.0021586	0.119385	1.00823e-42	0.000210129	0.0162129	0.468117	0.0031937	1	1.53565e-15
169	20	imatinib	sunitinib	ponatinib	axitinib		nilotinib	dasatinib	afatinib, dabrafenib, vandetanib, vemurafenib	gefitinib	erlotinib	sorafenib	dasatinib		vandetanib	afatinib		vemurafenib				cabozantinib	trametinib		dabrafenib		vandetanib	sunitinib		tofacitinib	erythema	78172	0.0948453	0.00781047	0.106353	0.000233305	6.19904e-101	2.85144e-06	6.38026e-09	1.35574e-57	0.03758	3.30401e-06	4.20702e-146	6.38026e-09	5.73565e-05	0.0588444	0.472629	0.0400507	5.09574e-54
170	7	imatinib				trastuzumab	nilotinib		afatinib, vandetanib						vandetanib	afatinib											vandetanib				muscle spasms	93690	1.16068e-176	2.48367e-21	0.000882841	5.0835e-06	0.725618	1.45041e-29	0.238964	7.49834e-17	3.93156e-09	9.84712e-52	0.295137	0.238964	0.532865	0.0259344	0.852975	0.828609	6.25938e-18
171	13		sunitinib		axitinib			dasatinib	pazopanib, vandetanib	gefitinib		sorafenib	dasatinib	pazopanib	vandetanib						regorafenib	cabozantinib					vandetanib	sunitinib			proteinuria	8755	0.00998056	6.96847e-96	0.595367	1.03056e-36	0.0115706	0.000138592	0.698173	4.19197e-23	0.000456133	5.65068e-09	1.21526e-62	0.698173	4.8401e-49	0.394702	0.0547493		0.176474
172																															oral mucosal blistering	2629	0.305416	2.96393e-63	1	2.38699e-13	0.860263	0.0780191	0.809792	1.56217e-08	0.479843	0.220016	1.00205e-09	0.809792	0.00263		0.0479091	0.117777	0.0199213
173																															metastases to peritoneum	1033	1.23798e-64	1.18173e-11			5.5709e-13	0.47747	0.697611	1.14302e-16		7.54196e-35	6.33298e-08	0.697611	0.000533892	0.148372	0.270849		1.12432e-10
174	6	imatinib		ponatinib			nilotinib		afatinib			sorafenib				afatinib															jaundice	21334	2.08403e-18	2.24262e-116	0.73254	0.890401	3.74154e-12	4.48878e-17	4.65247e-07	5.45983e-60	0.0158954	0.200034	2.91465e-206	4.65247e-07	1.97161e-26	0.275098	1	1	0.591003
175	4						nilotinib		vandetanib						vandetanib												vandetanib				leukocytosis	11551	3.8534e-76	3.81799e-05	0.000107341	0.851395	2.01884e-06	2.12437e-48	0.0308408	0.410289	0.00478066	1.05455e-08	0.37539	0.0308408	0.00962539		1	0.747765	0.660991
176																															mental status changes	18876	0.298623	8.64907e-33	1.60345e-10	4.87818e-05	6.2024e-10	0.0002807	0.723667	0.74746	0.00188478	4.70402e-25	1.30185e-12	0.723667	0.79242	1	1	0.80554	0.108886
177	4					trastuzumab	nilotinib		afatinib							afatinib															sudden death	9189	0.00360762	9.86022e-14	0.791703	1	0.0728462	2.22892e-09	0.203144	0.235429	3.827e-05	2.58938e-19	1.49385e-16	0.203144	0.613905	0.17334	1	0.0574975	0.869149
178																															performance status decreased	3103	7.77762e-10	1.3052e-47	0.00185623	0.13237	9.16283e-08	0.000985232	0.825856	4.89005e-28	3.89395e-36	1.55355e-42	1.34011e-13	0.825856	8.86978e-13		0.0159627		0.565598
179																															feeding disorder	4143	0.128929	3.16554e-37		0.00144557	0.672983	0.387652	1	7.96058e-13	0.275809	0.000132101	3.89288e-17	1	0.000175048	0.13657	5.95635e-24	0.0147382	0.211784
180	8	imatinib					nilotinib	dasatinib	vandetanib				dasatinib		vandetanib		bosutinib										vandetanib				pericarditis	4971	0.000575125	0.000362895	8.49637e-06	0.247989	5.06722e-36	8.53419e-14	1.88709e-14	1.6685e-15	1	0.506803	0.00268502	1.88709e-14	1	0.538392		0.00563653	3.06908e-33
181																															cytopenia	1188	8.92222e-18	3.03127e-13	1.54426e-22	0.52458	1.18612e-08	1.43524e-10	5.38249e-10	0.57858	0.253363	0.0358178	0.273926	5.38249e-10	0.0052434		0.304604	0.000166397
182	2								afatinib							afatinib															renal disorder	23905	8.57475e-28	0.00320472	0.746502	0.192943	0.0302766	3.19036e-07	0.345459	0.000506901	0.210975	9.88201e-12	0.497963	0.345459	0.0351595	0.791723	2.58693e-05	0.025614	0.000727099
183	3								vandetanib						vandetanib												vandetanib				hepatic lesion	2737	1.10435e-28	1.45129e-30		0.246021	4.83832e-85	0.197869	0.244385	3.2608e-11	0.0763105	9.05922e-11	3.55453e-08	0.244385	0.0611703	8.09238e-05			0.538612
184	16	imatinib	sunitinib	ponatinib		trastuzumab	nilotinib	dasatinib	dabrafenib, pazopanib, vandetanib		erlotinib		dasatinib	pazopanib	vandetanib							cabozantinib	trametinib		dabrafenib		vandetanib	sunitinib			chills	61914	0.0110512	0.0510036	0.0153342	3.4131e-06	6.0072e-64	0.476913	0.0449535	5.56167e-32	0.35819	3.0207e-10	0.0918041	0.0449535	8.88126e-07	0.415596	0.00356468	0.587331	0.00436773
185	10	imatinib					nilotinib		afatinib, dabrafenib, vandetanib	gefitinib					vandetanib	afatinib						cabozantinib	trametinib		dabrafenib		vandetanib				hypomagnesaemia	6560	0.642477	2.83591e-14	0.0187793	0.138134	5.68056e-15	0.891126	0.0151961	0.0191224	2.39452e-07	1.57397e-43	1.07298e-26	0.0151961	0.00695832	0.083893	0.00110674		0.177025
186	8							dasatinib	afatinib, crizotinib, vandetanib	gefitinib			dasatinib		vandetanib	afatinib			crizotinib								vandetanib				acute respiratory distress syndrome	11040	3.21314e-17	0.0300342	0.226769		2.53816e-09	0.248884	0.104891	0.809902	6.81435e-23	5.83052e-11	0.0296656	0.104891	1	1	0.585739		0.0069363
187																															mass	7884	3.38693e-10	0.0566389	0.0436551		3.25842e-46	0.261011	0.785358	5.13219e-140	1	0.000814753	0.00958067	0.785358	0.786031		0.739066		6.08994e-301
188	12	imatinib	sunitinib			trastuzumab	nilotinib		afatinib, dabrafenib, vandetanib						vandetanib	afatinib						cabozantinib	trametinib		dabrafenib		vandetanib	sunitinib			oropharyngeal pain	39949	1.8026e-11	0.0471897	0.616284	0.0343701	5.4304e-05	0.203521	0.000159289	0.899303	6.55406e-10	1.01154e-14	0.0318706	0.000159289	0.251469	0.00673977	4.43676e-06	0.402364	0.637029
189	5						nilotinib		afatinib, vandetanib						vandetanib	afatinib											vandetanib				blood urea increased	15538	2.39242e-30	1.69471e-22	0.84022	0.074374	2.84554e-09	5.76703e-21	0.0193144	4.77891e-05	2.91453e-21	1.71488e-06	2.40835e-13	0.0193144	0.0198572	1	0.487314	1	0.0225735
190	8	imatinib					nilotinib	dasatinib	afatinib, vandetanib				dasatinib		vandetanib	afatinib											vandetanib				muscular weakness	63886	0.387694	0.0183673	0.0746291	0.873577	0.000655382	0.511855	0.0207975	1.58964e-07	0.236573	2.49612e-06	0.000100372	0.0207975	0.0098518	0.00360574	0.170836	0.183674	0.000604713
191	10	imatinib					nilotinib	dasatinib	afatinib, dabrafenib, vemurafenib	gefitinib			dasatinib			afatinib		vemurafenib				cabozantinib			dabrafenib						hypotension	103155	2.52264e-13	9.8118e-08	0.532537	0.10285	1.07657e-08	1.22274e-10	6.3667e-07	0.373895	0.206884	0.434921	0.00195783	6.3667e-07	2.8034e-10	0.448853	0.720243	1.29695e-05	4.54091e-05
192	23	imatinib	sunitinib	ponatinib	axitinib	trastuzumab	nilotinib	dasatinib	afatinib, crizotinib, dabrafenib, vandetanib, vemurafenib	gefitinib	erlotinib	sorafenib	dasatinib		vandetanib	afatinib	bosutinib	vemurafenib	crizotinib			cabozantinib	trametinib		dabrafenib		vandetanib	sunitinib		tofacitinib	arthralgia	176512	2.73272e-06	4.17952e-36	2.90145e-19	0.14892	1.75168e-23	1.60749e-08	0.00122281	1.66785e-35	1.61606e-26	7.40622e-89	2.88892e-05	0.00122281	2.51928e-15	0.100686	1.75671e-12	0.035921	0
193	8		sunitinib	ponatinib					afatinib, pazopanib, vandetanib					pazopanib	vandetanib	afatinib											vandetanib	sunitinib			blood potassium increased	9752	0.703485	7.02196e-06	0.0195642	0.0121933	0.463346	4.33035e-05	0.901919	0.0840678	3.37164e-06	0.936984	2.04016e-13	0.901919	0.0198354	0.195101		0.731216	0.00611062
194	3						nilotinib	dasatinib					dasatinib																		enterocolitis	2415	1	9.28813e-07		7.05783e-13	5.0362e-17	0.172407	0.0035174	4.563e-11	3.09325e-09	0.0772304	5.83473e-17	0.0035174	0.0108234		1.11881e-06	0.417157	0.529254
195	3								vandetanib						vandetanib												vandetanib				rash pruritic	24093	0.628484	1.04625e-13	3.8217e-06	0.0136876	0.448776	1.81545e-16	0.210974	8.41965e-09	0.00894319	0.0269866	5.09968e-11	0.210974	0.102815	0.109068	8.4725e-05	0.000153878	0.000757
196	4								afatinib, vandetanib						vandetanib	afatinib											vandetanib				duodenal ulcer	4981	0.0696683	0.000371882		0.776323	5.77476e-12	0.00135917	0.732331	7.04487e-05	1.3825e-06	5.39116e-09	7.49309e-60	0.732331	9.67068e-05	0.181978	0.0684527	0.3058	0.652048
197	5								afatinib, dabrafenib, vemurafenib			sorafenib				afatinib		vemurafenib							dabrafenib						squamous cell carcinoma of skin	2754	0.0206414	0.207305	0.00102018	1	0.00483065	0.199128	0.000380334	9.15033e-148		0.0243457	8.1351e-28	0.000380334	1	0.0692098	0.0535881		1.57299e-224
198																															pulmonary congestion	8296	4.50185e-09	0.468631	0.15829	0.26316	0.000456618	4.49614e-06	0.140125	0.944663	0.241397	1	0.754375	0.140125	0.00321246	0.140421	0.113593		0.0228029
199	7		sunitinib	ponatinib			nilotinib		vandetanib						vandetanib												vandetanib	sunitinib			blood potassium decreased	17641	0.00123312	0.00337622	0.0859141	0.288859	9.89799e-05	2.87617e-05	0.31417	0.000242633	0.598246	0.556706	0.115004	0.31417	0.000536841	0.059996	3.18305e-09	0.60624	0.906262
200																															metastases to lymph nodes	3558	4.60937e-23	1.81742e-15		0.732408	1.68971e-126	0.57527	0.410605	5.5297e-23	1.32552e-08	3.52193e-22	1.0479e-22	0.410605	7.45086e-06	0.424928	0.0970645		0.0320872
201																															full blood count decreased	6108	3.9733e-36	0.301026	2.13804e-11	0.601564	0.131874	7.92957e-17	7.48636e-36	0.00579798	0.257467	0.00925446	0.000357453	7.48636e-36	0.758236	0.613226		0.396087	0.543478
202	5	imatinib							afatinib, vandetanib						vandetanib	afatinib											vandetanib				lymphadenopathy	21142	1.13812e-10	1.3305e-08	0.122323	0.331882	6.24782e-48	0.494218	0.00078242	0.151637	0.716731	0.00845403	0.00129112	0.00078242	0.0202947	0.00209881		0.101956	0.913838
203	3			ponatinib					pazopanib					pazopanib																	blood sodium decreased	11869	0.03236	2.51939e-39	0.351184	0.352306	2.23976e-10	0.611699	0.576756	0.270476	0.000250282	8.23394e-18	1.85795e-39	0.576756	0.579504	0.708421	1	0.751962	0.000816591
204	13	imatinib	sunitinib	ponatinib	axitinib		nilotinib		afatinib, dabrafenib, vandetanib	gefitinib					vandetanib	afatinib							trametinib		dabrafenib		vandetanib	sunitinib			hyperglycaemia	22644	0.147427	0.660799	0.000318042	0.109446	2.22234e-17	2.32422e-62	0.57205	0.674447	0.08062	4.47974e-07	3.52838e-07	0.57205	0.200759	0.000296335	0.56952	0.25878	1
205	3		sunitinib									sorafenib																sunitinib			glossodynia	8697	0.0362218	0		3.51152e-25	1.56671e-05	0.634808	0.0182064	2.3723e-12	0.343502	1	4.01124e-116	0.0182064	1.88499e-18	1.2148e-05	3.65034e-09		0.0166029
206	12	imatinib					nilotinib	dasatinib	afatinib, vandetanib		erlotinib	sorafenib	dasatinib		vandetanib	afatinib	bosutinib										vandetanib			tofacitinib	gastritis	19273	1.09188e-08	2.40568e-10	0.468337	0.561459	3.32571e-42	6.26761e-07	0.336748	0.00143328	0.002194	0.778692	0.00736934	0.336748	0.224366	1	0.0953783	0.335652	0.428142
207	8	imatinib	sunitinib						afatinib, vandetanib		erlotinib				vandetanib	afatinib											vandetanib	sunitinib			hepatic failure	21350	5.31871e-16	1.87999e-48	0.493111	0.490468	6.60391e-28	0.939841	1.35909e-05	7.62728e-07	9.15717e-05	0.336831	0	1.35909e-05	2.5222e-07	0.275101	0.166654	0.102621	0.666833
208																															off label use	136550	2.75429e-107	1.27589e-53	1.84585e-27	0.00631923	2.29822e-07	2.58176e-74	0.290443	1.92001e-37	3.62242e-09	1.34442e-193	0.000422572	0.290443	1.20169e-12	0.0211417	4.99403e-09	5.91552e-07	3.25699e-19
209	8	imatinib					nilotinib	dasatinib	vandetanib, vemurafenib				dasatinib		vandetanib			vemurafenib									vandetanib				photosensitivity reaction	8065	0.0197461	0.0341955	0.153706	0.0726399	0.0353762	0.000841995	0.0421947	2.18578e-156	0.557191	0.604059	0.751645	0.0421947	0.89396	5.85266e-24	0.108151	0.0381109	3.73518e-280
210	6						nilotinib		afatinib, vandetanib			sorafenib			vandetanib	afatinib											vandetanib				hypertensive crisis	6048	0.287733	3.67666e-28	0.317149	0.00185229	2.27981e-06	0.475552	0.350691	2.07522e-05	0.0197072	0.0064705	3.83247e-05	0.350691	2.09205e-19	5.16717e-09	1	0.391402	0.307207
211																															splenomegaly	6963	5.05137e-156	6.47545e-10	4.98034e-23		0.0816873	9.64331e-54	1.28923e-08	2.23238e-06	0.672464	0.0245424	0.731603	1.28923e-08	0.000133861			0.0727817	0.182316
212	9							dasatinib	dabrafenib, vandetanib, vemurafenib				dasatinib		vandetanib		bosutinib	vemurafenib					trametinib		dabrafenib		vandetanib				rash maculo-papular	10145	0.0111226	1.53613e-09	0.00337918	0.545978	1.41883e-05	0.912939	0.115854	1.65797e-36	0.860984	0.000187096	0.186513	0.115854	0.000758231	0.00560843	0.00139189	0.00235358	4.89953e-68
213	6	imatinib							pazopanib, vandetanib			sorafenib		pazopanib	vandetanib												vandetanib				gastrointestinal disorder	32948	2.61202e-08	0.181653	0.678751	0.911799	0.0409866	0.394101	0.284839	4.17947e-07	0.0991379	6.99968e-08	5.12044e-05	0.284839	0.550226	0.260291	0.150891	0.00443764	8.85848e-05
214																															faeces discoloured	12137	1.1572e-13	2.13879e-09	0.256102	1	0.00301386	0.840886	1	0.52815	0.109636	0.136464	6.49365e-31	1	0.00289709	0.042884	1	0.534765	0.000853104
215	2	imatinib					nilotinib																								swelling	39652	8.90309e-23	0.970563	2.68853e-05	0.00054862	9.63129e-45	0.0758562	0.00118747	0.974657	0.000534838	4.40941e-05	1.28005e-06	0.00118747	8.62628e-08	0.541687	0.0416767	0.613351	1.94243e-17
216																															multiple organ dysfunction syndrome	2308	4.64933e-22	3.43736e-37	0.00224024	0.00030583	0.000265307	0.374361	0.0690576	0.00636206	4.75631e-05	0.0593047	6.70591e-10	0.0690576	0.5325	1	0.0315756	0.176735	0.321345
217	4						nilotinib		afatinib	gefitinib						afatinib															electrolyte imbalance	5907	1.13449e-06	3.895e-10	0.738063	0.193952	0.00298663	0.66591	0.266129	6.07001e-12	1.93082e-07	0.00583365	7.69348e-27	0.266129	0.0410753	0.234196	8.09128e-09	0.380329	0.216241
218																															haemothorax	1784	2.00052e-08	3.06382e-13	0.553725	0.354973	0.839407	0.0250348	1.17208e-19	0.669954	0.224494	3.32582e-12	1.55182e-15	1.17208e-19	1	0.0392198	0.125242		0.46371
219	3								afatinib		erlotinib					afatinib															skin fissures	3748	0.0038533	6.56423e-75	0.694351	0.00186059	1.26602e-45	0.308162	0.26806	1.32247e-232	9.40997e-07	2.4663e-46	1.4862e-56	0.26806	0.0145621	0.00489249	7.1702e-29
220	4								vandetanib						vandetanib							cabozantinib					vandetanib				blood pressure increased	76363	1.63876e-40	8.88856e-197	7.78599e-24	4.16108e-52	0.450563	0.00265222	4.62876e-16	7.30632e-17	1.07314e-07	4.64433e-58	9.43641e-170	4.62876e-16	2.74181e-157	2.42971e-24	0.00665393	0.542873	4.40287e-16
221	17	imatinib	sunitinib	ponatinib			nilotinib	dasatinib	afatinib, dabrafenib, vandetanib	gefitinib	erlotinib	sorafenib	dasatinib		vandetanib	afatinib						cabozantinib	trametinib		dabrafenib		vandetanib	sunitinib			pancreatitis	36854	0.00477705	0.000366606	9.79683e-38	0.754257	0.00157583	2.73417e-55	0.282316	0.792109	0.000110599	7.38291e-16	0.00146896	0.282316	0.379067	0.00926045	0.369846	0.725276	0.0332523
222	5								afatinib, vandetanib						vandetanib	afatinib							trametinib				vandetanib				haemorrhoidal haemorrhage	2880	0.674814	7.54397e-19	0.00681788	0.108919	0.00591298	0.211189	0.0698998	0.637068	0.000743743	0.770045	3.34098e-07	0.0698998	0.0381677	0.0747445	0.220366		0.382731
223	19	imatinib	sunitinib	ponatinib			nilotinib	dasatinib	afatinib, dabrafenib, pazopanib, vandetanib	gefitinib	erlotinib	sorafenib	dasatinib	pazopanib	vandetanib	afatinib					regorafenib	cabozantinib	trametinib		dabrafenib		vandetanib	sunitinib			haemorrhage	53255	0.00029393	9.35366e-36	0.0389499	0.29739	0.146511	0.00466733	0.712575	2.11253e-08	0.0179412	0.611439	0.0428589	0.712575	0.0753433	0.726145	0.213934	0.308621	0.0115452
224	7	imatinib						dasatinib	vandetanib		erlotinib		dasatinib		vandetanib												vandetanib				colitis	18415	0.0177455	0.00848531	1	0.0832789	2.48824e-53	3.7138e-06	5.60707e-19	0.008597	0.379942	0.00511173	3.90384e-05	5.60707e-19	0.489426	0.0348035	0.540463	0.630411	0.259195
225	3			ponatinib				dasatinib					dasatinib																		atrial flutter	5230	6.36848e-05	0.26317	0.0209516	0.151523	0.0442544	3.18494e-06	0.0271161	0.29397	0.21419	0.387308	0.000301782	0.0271161	0.617686	0.195872			4.34761e-05
226	1						nilotinib																								hepatomegaly	7799	4.63413e-20	0.081196	0.000433921	0.104949	0.00020269	2.85241e-10	2.3748e-11	0.567241	0.000935458	0.0766274	3.94531e-07	2.3748e-11	0.586202	1	0.737938	1	0.210608
227	24	imatinib	sunitinib	ponatinib	axitinib	trastuzumab	nilotinib	dasatinib	afatinib, crizotinib, dabrafenib, pazopanib, vandetanib, vemurafenib		erlotinib	sorafenib	dasatinib	pazopanib	vandetanib	afatinib	bosutinib	vemurafenib	crizotinib	ruxolitinib		cabozantinib	trametinib		dabrafenib		vandetanib	sunitinib	ruxolitinib		dizziness	254496	1.25453e-63	2.89044e-35	0.0637943	4.63e-07	0.000324905	0.0762492	4.86069e-33	8.56135e-38	2.26836e-18	3.97784e-109	1.57192e-22	4.86069e-33	4.27332e-23	1	0.120055	0.22517	1.26323e-40
228	13	imatinib	sunitinib	ponatinib			nilotinib		afatinib, dabrafenib, vandetanib			sorafenib			vandetanib	afatinib					regorafenib		trametinib		dabrafenib		vandetanib	sunitinib			dry mouth	41017	5.08541e-14	4.2222e-28	0.00437177	0.00143499	5.59998e-05	0.0163277	3.20704e-10	0.731179	0.000247193	1.90211e-15	0.00115271	3.20704e-10	0.170638	0.0153911	3.24393e-12	0.0438114	2.82502e-06
229	11		sunitinib		axitinib		nilotinib		pazopanib, vandetanib			sorafenib		pazopanib	vandetanib						regorafenib	cabozantinib					vandetanib	sunitinib			hypothyroidism	17214	0.00414125	0	0.849947	7.82255e-36	3.14961e-13	6.24841e-09	0.516517	1.74056e-05	0.00111105	5.71527e-06	6.90632e-56	0.516517	7.16054e-27	0.349192	0.506767		0.00801475
230																															aphasia	17492	0.180643	0.0810935	0.0043302	0.17722	0.737362	0.00174899	0.0471763	0.398343	0.515059	9.90743e-06	5.08904e-10	0.0471763	0.420066	0.0666364	0.194647		0.160343
231																															therapy non-responder	5194	6.47915e-124	3.24227e-06	0.0203921	0.00085699	0.199513	0.000527539	0.0196956	0.445573	0.168359	0.437967	2.36698e-07	0.0196956	0.668576			0.224677	0.000478099
232	3	imatinib							afatinib							afatinib															acute respiratory failure	8460	0.00530738	0.632385	0.0236412	1	2.11476e-08	0.399202	2.53294e-12	0.0330215	2.08863e-20	1.40164e-34	0.000562798	2.53294e-12	0.00231795	1	0.0479317	0.714542	0.302376
233	5						nilotinib		afatinib, vandetanib						vandetanib	afatinib											vandetanib				furuncle	4187	0.000194011	2.46446e-06	0.0960278	0.0191686	0.404006	0.00199122	0.45579	0.00127942	0.16994	0.47255	0.000332063	0.45579	8.70919e-05			0.246181	3.6908e-08
234	11	imatinib	sunitinib	ponatinib			nilotinib		afatinib, vandetanib			sorafenib			vandetanib	afatinib					regorafenib						vandetanib	sunitinib			gastrooesophageal reflux disease	49420	0.021395	1.25406e-16	0.578963	0.00317486	2.01581e-09	0.170432	0.0235691	1.29326e-09	0.212296	0.00404538	7.46447e-08	0.0235691	5.86597e-08	0.718731	1	0.552488	6.30323e-14
235	17	imatinib	sunitinib	ponatinib		trastuzumab	nilotinib	dasatinib	afatinib, vandetanib	gefitinib	erlotinib	sorafenib	dasatinib		vandetanib	afatinib	bosutinib				regorafenib						vandetanib	sunitinib			pain	288043	5.20963e-69	3.81661e-06	0.157329	7.66764e-06	9.77545e-57	0.000783302	1.07373e-19	1.22854e-66	2.00413e-16	1.36293e-38	2.61128e-14	1.07373e-19	7.21561e-11	0.00955476	2.94483e-06	0.0132821	1.72925e-16
236	9	imatinib	sunitinib				nilotinib		afatinib	gefitinib	erlotinib					afatinib							trametinib					sunitinib			melaena	12912	5.74362e-27	2.0765e-09		0.0764468	0.0668014	8.75545e-05	0.0681946	0.000362567	7.64511e-08	0.890894	2.32047e-79	0.0681946	0.0438938	1	0.0671489	0.543777	0.0513626
237	6	imatinib					nilotinib		afatinib, vandetanib						vandetanib	afatinib											vandetanib				gastric ulcer	12655	0.350032	0.00136143	0.36968	0.0462537	0.00987705	0.200965	0.017452	0.0724544	1.11017e-05	2.04124e-06	4.3913e-90	0.017452	0.16297	0.0496081	0.000680805	0.215564	0.00198065
238																															haematotoxicity	3046	4.78513e-39	8.84011e-07	0.000289606	1	1.63968e-24	1.90041e-19	2.68141e-22	0.0113365	0.0138053	7.6885e-78	8.86303e-06	2.68141e-22	0.507297			0.493845
239	16	imatinib	sunitinib	ponatinib			nilotinib		crizotinib, dabrafenib, pazopanib, vandetanib			sorafenib		pazopanib	vandetanib				crizotinib		regorafenib	cabozantinib	trametinib		dabrafenib		vandetanib	sunitinib		tofacitinib	lymphopenia	5800	0.00104124	0.247365		0.596529	1.26262e-12	0.189943	0.0019351	8.00324e-25	0.486455	9.49787e-26	2.46819e-09	0.0019351	0.635754	4.78507e-06	1		7.66966e-18
240	7			ponatinib			nilotinib		afatinib, vandetanib						vandetanib	afatinib						cabozantinib					vandetanib				musculoskeletal chest pain	9274	0.364202	2.19394e-09	0.0688816	0.416611	5.13346e-45	0.220327	0.0365411	0.703158	0.0313136	0.157118	2.17979e-05	0.0365411	0.273768	0.0202069	0.553166	0.731873	0.635895
241	5		sunitinib	ponatinib					afatinib							afatinib												sunitinib			cerebral infarction	16761	0.0316062	2.57458e-05	8.28488e-10	3.73491e-05	0.23533	6.02999e-41	0.0145894	0.00011135	7.85251e-15	8.59756e-05	1.9701e-81	0.0145894	0.642171	0.0492665	1.91213e-06	0.288134	1.30325e-06
242	6						nilotinib		afatinib, vandetanib						vandetanib	afatinib						cabozantinib					vandetanib				dysuria	22010	0.205291	0.729249	0.402755	0.136298	5.11066e-14	0.457413	0.00134736	0.135807	0.0027943	0.00321382	0.139578	0.00134736	0.464694	0.590528	7.65366e-05	0.357141	7.7459e-05
243	5	imatinib									erlotinib	sorafenib									regorafenib	cabozantinib									gastrointestinal perforation	2501	5.79571e-06	4.81844e-23		4.80803e-17	6.01089e-06	0.073088	0.331725	0.00493578	5.4508e-05	5.23001e-19	1.62939e-52	0.331725	0.000566578	0.0585367	0.00776511		0.530147
244																															liver function test increased	1613	0.133933	0.000311981	3.15661e-13	0.0195058	0.359887	0.0527808	0.208546	1.26651e-48		0.433395	1	0.208546	5.40574e-20	0.0266201	0.088089	0.0059571	1.6435e-15
245	12	imatinib	sunitinib		axitinib		nilotinib		afatinib, dabrafenib, vandetanib						vandetanib	afatinib	bosutinib						trametinib		dabrafenib		vandetanib	sunitinib			hyperkalaemia	19286	0.0057283	0.000109467	0.369678	3.60517e-06	0.00267799	0.202752	0.220371	0.584947	0.042946	0.00488884	1.03393e-47	0.220371	0.258741	0.233927	0.402039	0.806643	0.0236208
246	9	imatinib	sunitinib						afatinib, vandetanib		erlotinib	sorafenib			vandetanib	afatinib											vandetanib	sunitinib			renal failure acute	62449	0.0238351	4.01472e-43	0.269941	0.936013	0.942225	0.0515416	0.131673	0.879156	6.05515e-06	0.0852843	3.42577e-11	0.131673	7.56547e-08	9.79003e-06	0.107777	0.00105173	0.000151129
247	11	imatinib	sunitinib	ponatinib			nilotinib	dasatinib	afatinib, vandetanib				dasatinib		vandetanib	afatinib											vandetanib	sunitinib			hyperuricaemia	2848	2.64404e-14	3.63472e-17	0.000193679	1	0.733429	8.25391e-25	8.36552e-11	3.70453e-07	1	0.188373	5.32586e-23	8.36552e-11	1		0.216797		0.000222054
248	6		sunitinib						pazopanib, vandetanib					pazopanib	vandetanib												vandetanib	sunitinib			blood magnesium decreased	3882	0.275836	2.0604e-11	0.208534	0.00356171	7.21705e-16	0.00406623	0.433078	0.263835	0.256039	9.47046e-07	8.47835e-06	0.433078	0.559845	0.123008	0.000232943	0.58014	0.200875
249	3						nilotinib		pazopanib					pazopanib																	haemorrhage intracranial	8642	4.95377e-06	0.00151089	0.171576	0.391263	0.0321679	4.51521e-06	0.694872	0.247973	0.850902	0.00555457	0.474076	0.694872	0.193642	0.152917			0.00208157
250	2								afatinib							afatinib															metastases to meninges	821	0.287139	0.0186598	0.287025		7.01673e-73	0.0085417	0.0568849	2.72021e-79	5.6421e-37	2.40197e-46	0.000151765	0.0568849	0.0162622		4.33656e-45		6.24948e-21
251																															encephalopathy	12964	0.0745123	2.85087e-11	0.00766236	0.00011084	8.98645e-05	0.00249872	0.164316	0.10732	0.278847	0.731775	8.62507e-90	0.164316	0.397854	1	0.200809		0.678448
252	2								afatinib							afatinib															multi-organ failure	27928	2.05932e-21	4.69922e-35	0.549907	0.00104657	0.00200104	0.42772	0.0808097	7.78728e-06	0.000132736	0.224498	3.98731e-11	0.0808097	0.0170917	0.807025	0.0157232		0.259124
253	10			ponatinib					afatinib, dabrafenib, vandetanib						vandetanib	afatinib	bosutinib					cabozantinib	trametinib		dabrafenib		vandetanib			tofacitinib	malnutrition	7176	3.42598e-06	0.000723724	0.0103587	0.0523719	2.25512e-21	0.0697673	0.00383704	0.00134917	0.837134	5.67749e-22	8.59003e-19	0.00383704	0.0649452	0.10481	0.00768186		0.0412058
254	4			ponatinib			nilotinib		afatinib							afatinib															pain of skin	5669	0.231827	1.58122e-08	0.00913422	0.177264	0.000165115	1.37128e-26	0.517414	4.47005e-13	0.478708	2.82957e-05	2.24748e-151	0.517414	0.747686	0.585889	8.17538e-05	1	2.991e-06
255																															local swelling	20255	0.030349	0.256244	0.724252	0.205252	0.000102131	0.756203	0.000621135	1.93322e-05	0.0133577	8.4478e-06	0.384245	0.000621135	0.446066	1	0.839661	0.639025	0.00186387
256	12	imatinib	sunitinib		axitinib		nilotinib	dasatinib	vandetanib			sorafenib	dasatinib		vandetanib						regorafenib						vandetanib	sunitinib			hypophosphataemia	3876	0.0520124	6.42344e-12	0.672866	0.525237	1.16232e-14	4.98693e-10	6.21907e-05	0.186399	0.255378	4.24093e-07	8.67505e-291	6.21907e-05	0.43481	0.0233258	0.331958	0.579577	1
257	7	imatinib	sunitinib					dasatinib	pazopanib				dasatinib	pazopanib														sunitinib			left ventricular dysfunction	3866	0.00061435	9.44826e-09	0.00115914	0.314062	1.72246e-189	0.0110337	0.0474194	4.61379e-44	0.776725	5.54724e-09	1.58848e-25	0.0474194	7.03844e-12			0.578635	1.67737e-05
258	5	imatinib							afatinib							afatinib				ruxolitinib									ruxolitinib		herpes zoster	28357	0.623474	4.84046e-05	0.654704	0.0727224	7.68781e-09	0.0256927	0.194203	0.38784	0.173946	0.00218916	0.000284669	0.194203	5.60168e-05	0.808128	0.0846594	0.545412	0.708724
259	2			ponatinib			nilotinib																								lethargy	32370	0.0121793	5.58688e-12	0.069042	0.0187275	2.00442e-12	6.79613e-06	0.058423	0.011378	0.624957	0.572943	1.33658e-06	0.058423	0.893379	0.502265	0.633132	0.134241	1.62011e-05
260	1	imatinib																													metastatic neoplasm	2957	1.54214e-07	2.03222e-08	1	1	2.42308e-67	0.104144	0.0208856	1.29437e-23	0.0119204	2.1114e-29	0.0127064	0.0208856	8.95013e-05		0.595175		0.000304033
261	9		sunitinib					dasatinib	dabrafenib, vandetanib				dasatinib		vandetanib								trametinib		dabrafenib		vandetanib	sunitinib			rash erythematous	19133	9.37422e-07	3.09735e-07	1.24151e-13		3.03558e-06	0.000559279	0.291591	1.44707e-12	0.308518	0.910152	1.14745e-15	0.291591	0.0360297	0.382912	0.302168	0.0444166	5.55272e-28
262	3							dasatinib			erlotinib		dasatinib																		respiratory distress	17270	6.20225e-09	0.737494	0.082164	0.169014	0.0329836	0.0922771	0.405011	1.14803e-05	7.78187e-05	0.00196984	0.771859	0.405011	0.00429907	0.0553164	0.507242	0.198508	0.00262866
263	15	imatinib		ponatinib			nilotinib	dasatinib	afatinib, crizotinib, dabrafenib, pazopanib, vandetanib, vemurafenib				dasatinib	pazopanib	vandetanib	afatinib		vemurafenib	crizotinib			cabozantinib	trametinib		dabrafenib		vandetanib				vision blurred	70926	1.30916e-05	1.6655e-24	0.0013399	0.00113929	0.102331	0.114288	1.69037e-08	0.00102213	0.00149767	6.43888e-10	5.6288e-19	1.69037e-08	0.000337447	0.0057691	0.105054	0.0432327	2.67197e-10
264	7	imatinib		ponatinib			nilotinib		afatinib, vandetanib						vandetanib	afatinib											vandetanib				hypoaesthesia	85008	0.000203625	1.55204e-24	0.0215042	4.99984e-07	6.32856e-50	0.00840281	2.36605e-05	0.0116899	3.28851e-07	1.06153e-27	0.398914	2.36605e-05	1.50588e-13	0.00084809	0.00237826	0.00268229	0.000269119
265																															large intestine perforation	4302	0.253203	0.00231742		1	0.212237	0.734779	0.268094	6.92155e-05	0.0101488	8.10606e-10	2.02163e-20	0.268094	0.000282461	7.00301e-05	0.146766		0.222241
266																															blood test abnormal	4515	0.0011138	1.06481e-16	1	0.372791	0.0143744	0.0197393	0.585902	2.40265e-07		0.019894	0.39485	0.585902	0.000187985		0.161706	0.0037826	0.812595
267	2								afatinib							afatinib															blood urine present	10568	0.382321	9.30483e-32	0.625852	0.555844	0.00369668	0.66744	0.193089	0.806091	0.732858	0.362832	2.70113e-07	0.193089	5.27173e-05	0.0856101	0.572577	0.515978	0.0134345
268	2								afatinib							afatinib															gait disturbance	99755	1.961e-06	0.00209964	9.91094e-05	0.755758	0.95527	0.918178	1.73176e-23	1.29333e-22	6.34288e-13	1.6577e-38	0.000122944	1.73176e-23	6.25801e-05	0.0790411	0.00969274	0.405989	1.16251e-12
269	7	imatinib		ponatinib			nilotinib		afatinib, dabrafenib							afatinib							trametinib		dabrafenib						night sweats	15280	0.224675	0.999999	1.09542e-10	0.870292	0.558254	1.47767e-07	0.0939592	0.000338174	0.394728	0.000146402	0.0896859	0.0939592	0.24179	0.0926131	0.101474	1	0.0989003
270																															hydronephrosis	5243	1.01936e-11	0.0259617	0.730264	0.273368	6.31616e-08	0.00326495	0.0944101	0.0360325	1.49566e-07	0.00936672	0.793154	0.0944101	0.130873	0.559096			0.191419
271	4								afatinib, vemurafenib	gefitinib						afatinib		vemurafenib													skin reaction	5992	0.244216	6.72949e-08	0.740073	0.197758	0.00346433	0.0851431	0.348488	1.41279e-17	0.0361005	2.00717e-09	4.40332e-43	0.348488	0.212551	0.00274963	7.88426e-08	1	2.76583e-22
272	2							dasatinib					dasatinib																		gingival bleeding	8093	0.403517	8.43736e-30	0.269841	0.178163	6.58343e-23	1.98736e-08	0.415995	0.13973	0.00942957	0.48838	4.87842e-27	0.415995	0.179637		0.742071		0.860871
273																															candida infection	3987	0.0806209	0.000118331	0.627666	0.557609	1.16373e-06	1	0.00203154	0.008429	0.00542797	1.44529e-07	4.38494e-07	0.00203154	0.413027		0.574518	0.310063	0.449697
274	19	imatinib	sunitinib	ponatinib			nilotinib	dasatinib	afatinib, dabrafenib, vandetanib	gefitinib	erlotinib	sorafenib	dasatinib		vandetanib	afatinib	bosutinib					cabozantinib	trametinib		dabrafenib		vandetanib	sunitinib		tofacitinib	dermatitis	7303	1.07562e-06	0.0287745	0.137937	0.350046	4.29607e-20	0.0302309	0.0246832	1.77883e-18	4.67162e-08	6.29633e-14	9.95967e-07	0.0246832	0.48883	0.331932	1.08732e-06	0.243622	4.17678e-09
275	6	imatinib	sunitinib					dasatinib			erlotinib		dasatinib															sunitinib			inflammation	20491	0.000234981	0.0160699	0.379637	0.0666066	1.21222e-36	0.002614	3.96306e-06	0.453677	2.05612e-07	0.00757982	0.790378	3.96306e-06	0.00693849	0.389734	0.310297	0.639439	0.227593
276																															cachexia	3158	7.94607e-14	1.79685e-21	0.36473	0.138449	2.92118e-05	0.109954	0.51092	0.259401	5.88866e-07	2.0176e-19	2.26532e-15	0.51092	0.391492				0.263305
277	6	imatinib					nilotinib		afatinib, vandetanib						vandetanib	afatinib											vandetanib				gastroenteritis	9807	0.93955	3.56173e-15	0.607279	0.104367	7.86602e-09	0.218472	0.539654	9.30653e-05	0.04794	0.26966	0.847483	0.539654	0.11193	0.197262	2.05477e-08	9.62384e-05	0.338513
278																															no therapeutic response	14654	1.21955e-113	1.11517e-07	1	0.0117174	0.15536	0.00250204	0.0155419	0.00242668	0.00524756	0.0390444	2.4609e-07	0.0155419	1			0.57558	0.000399984
279	6	imatinib				trastuzumab	nilotinib	dasatinib					dasatinib				bosutinib														pulmonary hypertension	14020	0.00226908	0.0722299	0.00217206	0.0591801	3.21934e-26	6.92352e-08	6.6449e-55	0.000419039	0.13564	0.468875	0.0240687	6.6449e-55	1.38044e-09	0.176486		0.0149563	0.000156854
280	5		sunitinib						pazopanib		erlotinib			pazopanib														sunitinib			hair colour changes	2501	0.00365765	0	1	3.77694e-05	0.0298185	0.114173	0.331725	0	0.00504513	1	0.570847	0.331725	0				0.000322593
281	10	imatinib		ponatinib			nilotinib		afatinib, pazopanib, vandetanib					pazopanib	vandetanib	afatinib	bosutinib					cabozantinib					vandetanib				face oedema	11076	8.57834e-192	2.32842e-29	0.468947	0.0562129	0.143403	5.09017e-08	0.8171	0.400418	9.95136e-08	0.0877612	0.000265816	0.8171	0.00083116	0.0963425	0.275764	0.742101	2.60783e-11
282																															clostridium difficile colitis	5927	0.624994	0.923983	3.87498e-08	0.106868	8.73717e-12	0.312701	9.15357e-09	0.188739		4.21885e-05	0.0815781	9.15357e-09	0.00080401	0.60218	0.0026481	0.0114395	0.0377165
283	7							dasatinib	afatinib, vandetanib			sorafenib	dasatinib		vandetanib	afatinib											vandetanib				cholecystitis	9639	0.192926	1.68222e-32	1	4.10214e-07	0.0125907	0.00217008	0.322762	0.652738	0.374403	0.265264	0.00344349	0.322762	0.0644141	0.00440319	1	0.730692	0.00344263
284	9	imatinib	sunitinib					dasatinib	pazopanib			sorafenib	dasatinib	pazopanib								cabozantinib						sunitinib			embolism	5400	0.00546219	0.00664568	0.0704753	0.275761	6.29399e-35	0.00969697	1	2.81307e-19	0.634623	3.7174e-19	0.193925	1	0.0461074	0.000235638	0.00031696		0.391973
285																															failure to thrive	4526	0.264581	1.30093e-15	0.0384599	1	0.014479	0.742729	0.00151798	0.0899377	1	7.6951e-54	4.11057e-07	0.00151798	0.469751	0.000797966	1	1	0.344819
286	4	imatinib				trastuzumab		dasatinib					dasatinib																		cardiomyopathy	10852	3.28559e-12	0.00300362	0.0145054	0.241839	2.71165e-180	0.0020603	0.0806971	0.585028	0.238285	0.0162813	0.00600553	0.0806971	0.0270459	1	0.579862		0.171842
287	14	imatinib	sunitinib	ponatinib		trastuzumab	nilotinib		afatinib, dabrafenib, vandetanib			sorafenib			vandetanib	afatinib	bosutinib								dabrafenib		vandetanib	sunitinib		tofacitinib	nasopharyngitis	75270	2.53393e-10	1.06507e-22	0.000243065	1.37012e-05	0.0225906	9.75021e-10	0.287138	1.1976e-34	4.90105e-07	1.42725e-45	4.69103e-34	0.287138	9.22939e-09	0.104746	0.345315	0.0642346	9.30512e-11
288																															lymphocyte count decreased	7621	7.83493e-11	1.00804e-13	0.385568	0.102762	1.75238e-14	0.00489742	0.0956069	0.425779	0.308702	2.84053e-10	7.46843e-20	0.0956069	0.331759	4.98681e-07		0.243563	0.145502
289	7						nilotinib		afatinib, crizotinib, vandetanib						vandetanib	afatinib	bosutinib		crizotinib								vandetanib				chest discomfort	50056	0.00870929	2.49295e-13	0.00158761	0.000147221	2.76042e-21	1.65973e-44	0.385037	6.57734e-10	0.041125	3.61253e-17	0.3486	0.385037	0.000362096	0.00154796	0.0704857	0.133188	0.034789
290	2								afatinib							afatinib															protein total decreased	2881	1.45538e-05	8.55523e-21	1	0.270025	2.17517e-06	0.837876	0.821635	1	0.306436	1.00547e-06	3.36252e-07	0.821635	0.824228	0.010718
291	4						nilotinib		vandetanib						vandetanib												vandetanib				swelling face	33873	9.8089e-23	3.12255e-12	0.275337	1.96177e-06	2.31649e-13	0.0814919	0.552867	0.705555	0.00152819	1.32653e-07	6.25645e-06	0.552867	2.90854e-06	0.0473007	0.755174	0.139118	3.69234e-07
292	5	imatinib		ponatinib			nilotinib	dasatinib					dasatinib																		petechiae	6139	1.21669e-06	1.55681e-26	0.0406546	0.198428	0.0275239	0.205342	0.0184249	0.00274223	7.01505e-05	0.369001	0.11231	0.0184249	0.537685	0.0162667		1	0.232049
293	10		sunitinib	ponatinib			nilotinib	dasatinib	crizotinib, vandetanib				dasatinib		vandetanib				crizotinib								vandetanib	sunitinib			visual impairment	44242	5.73518e-05	8.10736e-22	0.744152	0.0184051	0.582069	0.961699	8.47055e-08	1.62432e-24	1.2316e-10	5.02259e-11	1.20839e-17	8.47055e-08	0.0210476	0.597437	0.017187	0.0182841	3.73347e-07
294	4						nilotinib		vandetanib						vandetanib												vandetanib				chromaturia	13137	0.253164	4.92226e-46	0.141088	0.49513	0.0115589	0.00102239	0.00203302	0.0326538	0.296416	6.67988e-07	0.259675	0.00203302	3.75769e-05	0.731137	0.214754	0.00494382	0.230136
295																															drug interaction	82900	0.135681	3.58025e-16	9.04943e-07	0.00639572	5.96391e-41	0.356125	0.00052291	4.503e-23	0.221236	5.31289e-11	2.7444e-23	0.00052291	9.04643e-08	0.259379	0.000904581	0.411866	3.90034e-05
296	2								afatinib							afatinib															altered state of consciousness	10820	0.00473621	0.0133111	0.143937	0.335645	0.487397	1	0.242561	0.00126464	0.0599962	0.00022836	2.24713e-22	0.242561	0.0102558	0.687079	0.0199354		0.00223941
297																															hospice care	1445	0.108001	0.697286	7.99846e-14	0.595225	0.0158205	1	0.00388898	4.67498e-238		9.70845e-24	0.0696558	0.00388898	3.69893e-223		9.63714e-05		1
298	2								pazopanib					pazopanib																	skin depigmentation	654	2.97747e-10	7.64709e-07			0.728919	0.0122766	0.00102776	2.01976e-18			0.704592	0.00102776	5.42464e-28				0.0302464
299	2								afatinib							afatinib															oral candidiasis	7119	0.32813	1.21773e-11	0.0718844	0.226276	4.96123e-39	0.0879175	0.0420887	0.0162739	3.05703e-09	0.0635307	0.31079	0.0420887	0.775255	0.100846	0.731177		0.000548114
300	6		sunitinib					dasatinib	vemurafenib				dasatinib					vemurafenib										sunitinib			rash papular	10165	0.025148	1.91358e-07	2.53962e-12	0.106721	0.000858039	1.37419e-07	0.903932	0.00470756	0.11367	0.0526092	7.08763e-09	0.903932	0.0026276	1	1	0.297797	4.1165e-10
301	7	imatinib						dasatinib	afatinib		erlotinib	sorafenib	dasatinib			afatinib															syncope	59445	3.69522e-13	1.93702e-12	0.00804933	0.0220146	3.41297e-17	0.000450313	1.61571e-12	3.57566e-11	0.0100795	1.35038e-06	0.0958036	1.61571e-12	2.84252e-10	0.869078	0.100449	0.00144621	2.74405e-10
302	11	imatinib	sunitinib	ponatinib		trastuzumab		dasatinib	dabrafenib			sorafenib	dasatinib										trametinib		dabrafenib			sunitinib			cardiac failure congestive	76751	0.934983	3.12618e-08	1.99985e-10	8.37198e-06	6.48199e-25	0.337786	0.00240938	3.59698e-26	1.49676e-10	3.15602e-29	8.56719e-06	0.00240938	3.28942e-12	0.00506477	2.02702e-06	0.00023277	3.21634e-18
303	6	imatinib							afatinib, vandetanib						vandetanib	afatinib	bosutinib										vandetanib				lower respiratory tract infection	15298	0.000262818	0.00132187	0.307307	9.65572e-08	5.3644e-23	0.0093742	0.00055072	0.331819	0.0224527	3.90051e-05	0.00546011	0.00055072	0.241919	0.000183685	0.481851	0.276106	0.799799
304																															odynophagia	3247	0.0629198	5.19188e-05	0.377494	1	3.54881e-14	0.558612	0.194656	3.02736e-05	0.00594845	5.82467e-06	0.000175084	0.194656	0.671794	0.396429	0.00353359		0.155044
305	5								afatinib, vandetanib			sorafenib			vandetanib	afatinib											vandetanib				rhinorrhoea	23449	1.31961e-11	9.1285e-08		0.693569	9.60716e-45	9.12676e-09	0.873895	0.591579	0.0157049	0.0414027	0.00505079	0.873895	0.753069	1	6.93502e-14	0.65868	1.60107e-06
306	5								afatinib, vandetanib						vandetanib	afatinib	bosutinib										vandetanib				pancreatitis acute	13180	0.036274	0.000540252	0.00124176	0.111879	0.040371	3.31177e-14	0.025678	0.912371	0.878215	0.733847	3.39394e-07	0.025678	0.0356548		0.000288296	1	6.09098e-06
307	9	imatinib	sunitinib				nilotinib	dasatinib	afatinib		erlotinib		dasatinib			afatinib												sunitinib			thrombosis	47280	4.36744e-10	0.00921985	0.00373044	0.0331376	0.182732	2.10328e-06	6.93172e-09	2.74503e-05	0.00582953	0.250171	0.629689	6.93172e-09	0.0853019	0.00900424	0.428995	0.000543872	3.29849e-09
308																															clostridium difficile infection	5946	0.0981781	2.28278e-05	1.09332e-10	0.59849	5.31182e-06	0.00376939	0.0106798	0.00100563	0.104443	0.155308	0.0348308	0.0106798	1	0.603355	6.86557e-08	0.149502	1
309	1	imatinib																													nail discolouration	1754	0.0101483	0.000332318	0.15883		1.14584e-16	0.101455	0.0330927	1.32517e-05	0.174409	6.68014e-07	0.0348269	0.0330927	0.135541		0.101347	0.32434	0.7012
310	6	imatinib					nilotinib		afatinib, vandetanib						vandetanib	afatinib											vandetanib				brain oedema	7653	1.94075e-06	1.86546e-12	0.385978	0.0101867	3.17697e-11	0.0078986	0.889938	2.95437e-12	0.00702043	0.532132	0.155746	0.889938	0.0721463		1		0.000486329
311	3	imatinib					nilotinib																							tofacitinib	joint swelling	45926	0.461421	0.471778	0.907032	0.0145887	0.499573	3.34032e-06	0.000176951	0.497457	7.40818e-11	1.80845e-32	0.000223638	0.000176951	0.000100265	0.00044294	0.787991	0.211074	1.16676e-09
312	6	imatinib					nilotinib	dasatinib					dasatinib							ruxolitinib									ruxolitinib		contusion	49046	0.00310664	0.690492	0.311314	0.364034	0.0334769	0.162447	0.00511684	4.80563e-28	1.09771e-05	1.96742e-20	1.09429e-06	0.00511684	0.0641127	0.464868	0.00595143	0.760201	2.63759e-12
313	3						nilotinib		afatinib							afatinib															hyperaesthesia	4909	0.829837	3.43986e-30	0.015931	0.00129852	1.48839e-21	0.874841	0.0792129	4.51025e-23	0.452769	0.0939243	7.00898e-35	0.0792129	2.09395e-09	0.177988	1	0.098922	6.96308e-05
314																															lung adenocarcinoma	1519	1.75262e-22	0.0566484			0.640388	0.0406572	0.0168588	7.83284e-15	3.16011e-28	2.13286e-168	0.805496	0.0168588	1		0.000121468
315	2								afatinib							afatinib															non-small cell lung cancer	2009	0.177147	0.00080684	0.556064	1	0.104402	0.075928	0.00284862	6.05627E-311	1.51238e-61	0	1.89031e-31	0.00284862	0.277382	0.268287	1.14461e-23
316	5								afatinib, vandetanib						vandetanib	afatinib						cabozantinib					vandetanib				pneumonia aspiration	13020	0.129592	0.012083	0.506804	1	0.11347	0.0330167	0.0055868	0.0965404	1.87764e-16	1.90329e-16	0.000427523	0.0055868	0.000288226	0.0546973	0.000257063	0.38244	0.000297475
317																															metastatic malignant melanoma	1053	8.58782e-06	0.0360247			0.265776	1	0.0025224	1.9452e-106			5.43e-05	0.0025224	1				1.30681e-128
318																															burning sensation	36144	3.54981e-08	0.642838	0.0474813	0.915786	0.0568402	0.146656	0.00169716	0.000983848	6.20578e-05	3.74034e-19	1.67182e-07	0.00169716	0.0159145	0.393039	0.170962	1	0.136631
319																															product use issue	53526	2.50873e-19	1.17535e-12	0.000320023	0.0555399	4.52416e-49	1.02326e-07	0.000622237	0.0200275	3.16551e-08	6.66692e-51	1.55194e-07	0.000622237	0.0605037	0.161879	2.86389e-05	0.0814719	1.06032e-18
320	4	imatinib							vandetanib						vandetanib												vandetanib				purpura	6118	0.0206898	1.10818e-10	0.529319		0.816787	0.7778	0.875949	0.00582991	7.59029e-10	2.28823e-05	0.543804	0.875949	0.537425		0.442195		0.686425
321	4								afatinib, vandetanib						vandetanib	afatinib											vandetanib				fall	178844	8.56101e-17	3.10695e-34	0.000683428	5.83562e-05	3.39997e-10	1.26114e-13	1.10379e-47	6.33127e-126	8.90774e-09	1.40528e-17	4.08477e-31	1.10379e-47	1.58113e-47	0.212879	0.00323679	9.37898e-06	7.88984e-34
322	14		sunitinib				nilotinib	dasatinib	afatinib, dabrafenib, pazopanib, vandetanib	gefitinib		sorafenib	dasatinib	pazopanib	vandetanib	afatinib	bosutinib								dabrafenib		vandetanib	sunitinib			electrocardiogram qt prolonged	15912	2.87897e-14	0.73468	0.339612	0.537213	0.366015	0	3.53934e-15	2.64538e-69	0.587831	8.79421e-16	0.2131	3.53934e-15	0.0202001	7.20407e-158	0.262155	0.794283	7.38356e-25
323																															fluid intake reduced	2441	0.0135546	8.53042e-12	0.627203	0.668311	0.138128	0.824356	0.208488	0.247566	0.457697	0.0103013	2.08961e-07	0.208488	0.805709		0.0010358	0.0180437	0.742965
324	6	imatinib						dasatinib	vandetanib				dasatinib		vandetanib												vandetanib				pigmentation disorder	2927	3.89489e-18	3.59279e-13		0.706591	0.736324	1.07683e-07	0.648682	5.52814e-08	0.310735	0.885436	0.478671	0.648682	6.37954e-06	0.365631	0.591443		0.550846
325																															neoplasm recurrence	1714	2.59634e-263	1.11478e-06			3.97161e-22	7.21312e-09	0.0103134	2.35985e-11	0.00318231	0.255148	0.64191	0.0103134	0.00101255	0.23394		0.318271	0.255963
326	8	imatinib	sunitinib	ponatinib				dasatinib					dasatinib				bosutinib											sunitinib		tofacitinib	respiratory tract infection	10681	0.467185	0.0466863	0.461037	1	0.00840397	0.0876979	1	0.625151	0.494512	0.112342	0.00225853	1	0.0468626		0.0485752		0.288031
327	12	imatinib	sunitinib			trastuzumab	nilotinib	dasatinib	afatinib, crizotinib, vandetanib				dasatinib		vandetanib	afatinib			crizotinib								vandetanib	sunitinib			upper respiratory tract infection	24321	0.0601905	4.21324e-08	0.424586	0.000418176	0.0422069	9.17579e-05	0.81517	4.47717e-06	0.114216	7.43579e-05	4.79893e-07	0.81517	1.89827e-05	1	0.577226	0.391034	1.23244e-05
328	4								vandetanib						vandetanib							cabozantinib					vandetanib				pallor	14708	4.6185e-07	4.78491e-10	0.540547	0.242867	0.0250247	0.000976189	0.270014	2.56751e-06	0.310123	1.98452e-05	0.000109124	0.270014	0.0125334	0.734152		0.576764	0.00040233
329	2								afatinib							afatinib															hypovolaemia	4364	0.138861	2.19785e-08	1	2.89631e-05	1.27704e-05	0.0114561	0.0616509	0.923675	0.0109599	3.8149e-08	0.00874616	0.0616509	0.464994	0.492684	0.0117736		0.341573
330	9	imatinib	sunitinib					dasatinib	afatinib, vandetanib				dasatinib		vandetanib	afatinib											vandetanib	sunitinib			seizure	22598	6.94449e-44	0.000517905	0.00314644	0.950297	0.0813221	1.81425e-34	1.24482e-24	6.52207e-07	5.14035e-05	6.06831e-12	6.36124e-05	1.24482e-24	1.45159e-08	0.211936	0.0498596	1.89505e-06	7.5665e-05
331	4			ponatinib					vandetanib						vandetanib												vandetanib				blood calcium decreased	6865	0.650036	3.48213e-17	0.00767802	1	7.57126e-08	0.000242284	0.769027	0.593138	1	8.77463e-11	5.14429e-08	0.769027	0.770138	0.0233251		0.199723
332	8				axitinib		nilotinib		afatinib, pazopanib, vandetanib					pazopanib	vandetanib	afatinib							trametinib				vandetanib				rectal haemorrhage	28199	0.928672	2.26007e-15	0.233823	0.337987	0.161292	7.12706e-06	0.218493	2.87567e-05	0.529626	0.000111634	0.691355	0.218493	0.565626	1	0.124868	0.105571	0.00189994
333																															subdural haematoma	8196	1.60956e-51	0.745848	0.00064958	0.824682	0.0888044	1.25449e-06	2.56395e-30	0.00261743	0.697042	0.0581725	0.00435811	2.56395e-30	0.00311264	0.136877		0.706633	0.299629
334	8	imatinib				trastuzumab		dasatinib	afatinib, vandetanib				dasatinib		vandetanib	afatinib											vandetanib				tachycardia	47674	9.59282e-07	6.34694e-18	0.0114267	0.016443	8.82179e-55	0.000213371	2.67235e-07	0.000361079	0.935975	0.267229	0.432351	2.67235e-07	1.54656e-05	0.463566	0.186054	0.000552756	0.249064
335	3						nilotinib		afatinib							afatinib															eye swelling	17035	1.1803e-127	4.08794e-08	0.848494	0.0129931	0.000657489	0.498439	1.53519e-05	1.95769e-05	0.00427822	0.00847184	0.108315	1.53519e-05	1.85686e-05	1	0.505399	0.00193013	0.116999
336	5	imatinib					nilotinib	dasatinib					dasatinib				bosutinib														blood creatine phosphokinase increased	23841	1.90885e-27	0.0786486	0.0737115	7.63857e-05	4.17696e-07	8.83159e-27	0.58196	1.87981e-07	0.255095	5.62086e-18	0.00163573	0.58196	2.08123e-15	0.194974	0.456952	0.0756433	0.416847
337	3								afatinib							afatinib	bosutinib														acute pulmonary oedema	4056	8.14823e-08	0.0277912	0.681698	0.0152081	2.67329e-06	0.014243	1.57331e-11	0.0364312		0.0270008	4.15419e-13	1.57331e-11	0.342328			0.596162	1
338	4	imatinib							vandetanib						vandetanib												vandetanib				diverticulitis	13742	0.700977	7.94858e-06	0.517865	0.229703	0.00678328	0.187253	0.00684992	1.21413e-05	0.000271151	0.739579	0.00109962	0.00684992	0.259198	0.478226	1	0.137409	0.0602099
339																															surgery	23606	1.71371e-65	5.79936e-14	0.073365		0.263821	0.00950292	0.476562	0.0840037	0.0663057	2.1296e-19	0.00236487	0.476562	6.47214e-09				1.08327e-06
340	1						nilotinib																								troponin increased	3448	5.29405e-09	1.01717e-06	2.63586e-07	0.48134	0.000925296	1.73783e-27	0.302385	0.829332	0.76269	0.141427	2.84713e-06	0.302385	0.0591305	0.415005	1	0.537354	0.78473
341																															polyneuropathy	4772	7.24186e-10	0.915242	0.0463358	0.550676	8.14189e-15	1.38106e-09	0.479493	0.854692	0.0654079	0.0536169	0.58101	0.479493	0.379069		1		1
342	4		sunitinib						afatinib							afatinib												sunitinib			ageusia	11702	0.0954211	3.84568e-265		0.00430654	0.000592657	0.00206048	0.143267	1.33414e-27	1	0.828582	0.00360968	0.143267	4.01372e-47	0.704958	0.59572	0.531468	1.33738e-07
343																															abdominal mass	1575	1.45627e-30	4.30921e-26		0.258869	0.00426405	0.267067	4.99629e-06	0.748478	9.3952e-12	1	0.00538768	4.99629e-06	1				1
344																															urine output decreased	6205	4.3348e-10	1.46051e-05	0.0424234	0.199074	0.205171	8.8483e-09	0.3534	0.108549	6.34218e-06	0.0471478	8.33703e-05	0.3534	0.355743	0.619019	0.445329	1	0.840691
345	4								afatinib, vandetanib						vandetanib	afatinib											vandetanib				hiccups	4134	0.128207	1.51822e-48	0.685647	0.0166837	0.00431758	0.12202	0.181024	2.92375e-05	5.24865e-05	0.00479428	1.91876e-37	0.181024	0.00770473		1	0.603145	0.000444775
346	3								vandetanib						vandetanib												vandetanib				cerebral ischaemia	4760	0.00607938	4.25868e-16	0.0139112	0.00103562	4.74897e-32	1.27947e-05	0.050298	0.582141	1.60128e-07	1.86529e-20	1.89944e-54	0.050298	0.077622	0.039126	0.179943	1
347	9	imatinib					nilotinib	dasatinib	vandetanib				dasatinib		vandetanib					ruxolitinib							vandetanib		ruxolitinib		weight increased	106011	0.000994991	8.09889e-24	0.000151436	3.8153e-12	7.10263e-08	0.340385	0.453997	1.19378e-115	1.17e-17	7.18564e-113	3.10435e-59	0.453997	3.63934e-32	0.0129346	0.000183465	0.0289307	8.28382e-33
348	3								afatinib			sorafenib				afatinib															cholangitis	3017	0.000174097	3.26092e-19	1	0.123093	0.741487	0.419558	0.261647	4.57049e-06	0.7416	2.7912e-75	1.25632e-27	0.261647	1		0.602537		0.558026
349	2								afatinib							afatinib															hydrocephalus	3564	6.87648e-05	0.901888	0.176238	1	5.81751e-08	0.0238821	0.00157953	0.0142851	0.0100517	0.00156736	0.633365	0.00157953	0.839629	0.425464	1		1.46178e-06
350	11	imatinib	sunitinib			trastuzumab	nilotinib		afatinib, vandetanib			sorafenib			vandetanib	afatinib	bosutinib										vandetanib	sunitinib			influenza	39517	0.0101095	2.45387e-05	0.257489	0.00161065	8.25657e-07	1.75536e-17	0.328394	1.76788e-20	4.35047e-08	7.03697e-37	3.08653e-19	0.328394	0.000426514	0.0384177	0.771602	0.3062	8.35577e-06
351																															brain neoplasm	4549	0.00162983	0.743666	1	0.541485	1.95535e-17	0.743849	0.102406	8.4559e-53	0.791821	7.46368e-11	0.478852	0.102406	7.46308e-08	0.507075	0.164203		5.15702e-24
352	11	imatinib				trastuzumab		dasatinib	afatinib, lapatinib, pazopanib, vandetanib	gefitinib	erlotinib		dasatinib	pazopanib	vandetanib	afatinib											vandetanib				nail disorder	3509	0.0742196	5.28851e-05		0.000458245	5.00897e-131	0.264547	0.145269	6.07181e-100	9.71733e-22	1.57242e-20	0.518081	0.145269	0.14772		2.27704e-43		0.595819
353	6			ponatinib			nilotinib		afatinib, vandetanib						vandetanib	afatinib											vandetanib				neck pain	30235	5.39051e-06	2.65362e-06	6.122e-07	0.081989	6.95714e-12	8.87466e-11	6.34338e-05	1.69774e-15	0.000168964	1.06739e-07	7.79765e-05	6.34338e-05	3.99016e-05	0.246654	0.0315755	0.0298619	7.8131e-06
354																															pleural fibrosis	1370	7.49822e-09	0.000352452	0.425215		1.23674e-27	0.00256489	0.0101164	0.00927971	0.103374	7.67526e-09	0.600753	0.0101164	1
355	12		sunitinib	ponatinib	axitinib			dasatinib	afatinib, vandetanib	gefitinib	erlotinib		dasatinib		vandetanib	afatinib											vandetanib	sunitinib			deep vein thrombosis	58904	3.0856e-28	4.75083e-07	1.95554e-05	1.23565e-06	0.079536	3.24297e-20	3.4062e-12	8.24823e-10	0.00584773	0.0156647	1.30828e-07	3.4062e-12	3.46975e-12	0.0180293	0.191306	0.00771871	2.71806e-15
356	6	imatinib					nilotinib	dasatinib				sorafenib	dasatinib				bosutinib														hepatitis	15059	6.82508e-18	2.81446e-08	0.597232	0.000589718	0.162006	0.140251	5.28057e-05	1.56061e-05	7.27529e-12	0.0115076	0.383916	5.28057e-05	0.799662		0.307138	0.147779	6.802e-06
357																															facial paralysis	989	0.643414	0.00407344	6.0848e-07	0.14394	1.21481e-07	9.54215e-18	0.00820282	0.330733	1	0.000536579	0.557572	0.00820282	0.0346574	1			7.15467e-05
358																															white blood cell disorder	1256	1.78576e-06	0.0563914	0.0149341		3.05747e-06	0.00519572	0.00647992	0.373441		1	1	0.00647992	0.484364			0.0327152	1
359	3	imatinib	sunitinib																									sunitinib			lacrimation increased	10972	2.23025e-29	8.79377e-19	0.145411	0.177894	1.37109e-36	0.39851	0.131777	6.43548e-05	0.617517	0.0366335	0.0108483	0.131777	0.817599		0.00758884	0.529196	0.00664349
360																															transfusion	4997	0.676505	5.43976e-06	1.28182e-11		0.531422	0.758747	2.50454e-11	0.661462		0.232864	1	2.50454e-11	0.0950727	0.554338	1	0.112185	0.0753886
361																															acute myeloid leukaemia	8099	1.01088e-24	6.02892e-06	1		1.51152e-39	9.63907e-07	2.06865e-05	1.65987e-05	5.13745e-07	0.22438	4.40181e-10	2.06865e-05	0.060208		1	0.272019	0.00459609
362	4								afatinib, vandetanib						vandetanib	afatinib											vandetanib				urinary retention	18086	0.00151161	0.000752265	0.0946329	0.654604	0.0321272	0.00242454	0.000424561	6.80016e-07	0.0134422	0.00147086	0.00147827	0.000424561	0.00033219	0.54111			3.12651e-07
363	7	imatinib				trastuzumab	nilotinib	dasatinib		gefitinib		sorafenib	dasatinib																		cardiac disorder	57586	0.638104	2.75502e-08	0.0120884	0.276323	1.5014e-19	0.0653997	0.388925	5.14193e-27	1.10211e-10	6.10216e-29	3.67677e-09	0.388925	7.24819e-06	0.0112575	5.77947e-05	0.778449	5.54087e-06
364																															immunodeficiency	3531	0.00134725	1.03342e-05	0.000689511		8.48314e-05	0.709346	0.679254	0.455503	1	0.0177856	3.3424e-05	0.679254	0.0383978	0.422508			0.596125
365	11	imatinib					nilotinib	dasatinib	afatinib, vandetanib	gefitinib	erlotinib		dasatinib		vandetanib	afatinib						cabozantinib					vandetanib				conjunctivitis	6748	2.32328e-07	0.0478526	0.382864		4.36629e-10	2.2993e-05	0.25476	0.0885281	0.000160865	6.24308e-39	0.576771	0.25476	9.84263e-05	0.313834	4.03905e-06		0.00239734
366																															pulmonary alveolar haemorrhage	2645	2.33088e-05	0.775469		1	0.0318605	0.391324	0.639069	0.805634	8.72908e-34	0.00019435	0.00219527	0.639069	0.639479	0.0645371		0.118946	0.754971
367	5								dabrafenib, vandetanib, vemurafenib						vandetanib			vemurafenib							dabrafenib		vandetanib				basal cell carcinoma	8123	1	0.0338943	0.576382		2.86086e-06	0.713066	0.136919	1.64637e-10	0.0183203	1.2462e-05	0.526554	0.136919	2.29481e-05				1.99345e-07
368																															circulatory collapse	12078	0.132558	0.000134728		0.00136563	0.000515103	0.269238	0.91187	0.526968	0.0035102	6.73461e-06	0.435182	0.91187	0.584847	0.000726071
369																															acute myocardial infarction	23202	0.554022	0.00442945	1.46513e-09	0.89483	0.122477	1.58641e-140	0.00313494	1.11208e-13	0.0488524	3.80037e-06	0.00112135	0.00313494	8.87461e-08	0.595909	0.181695	0.262682	0.535918
370	4								afatinib, vandetanib						vandetanib	afatinib											vandetanib				localised infection	10630	0.144688	0.521723	0.334516	0.696655	0.113806	0.593601	1	3.86348e-05	0.864097	0.0695218	0.517497	1	0.159743		0.000556468	0.308901	0.013505
371	4								afatinib, vandetanib						vandetanib	afatinib											vandetanib				small intestinal obstruction	7555	0.545203	4.60339e-16	0.00422347	0.485619	0.00241364	0.799752	0.00469848	0.662635	7.91811e-05	1.07239e-32	2.07395e-08	0.00469848	0.677811	1	0.505739		1
372	2		sunitinib																									sunitinib			yellow skin	2763	8.84659e-05	0		0.693088	0.0571517	0.00920504	0.641217	4.51987e-11		0.00694238	4.74189e-18	0.641217	3.26699e-13	0.00958157			0.214907
373	8	imatinib						dasatinib	afatinib, vandetanib	gefitinib			dasatinib		vandetanib	afatinib											vandetanib				somnolence	98774	1.59372e-58	0.00453462	0.129526	0.94896	2.64669e-25	1.80648e-13	1.51272e-21	1.91518e-47	0.000106443	6.21503e-52	1.03117e-08	1.51272e-21	1.21392e-19	0.0281928	0.312718	0.00702012	3.19331e-12
374	5		sunitinib				nilotinib		afatinib							afatinib												sunitinib			flank pain	5957	0.00172492	9.46459e-06	0.000872326	0.287265	0.814889	0.567149	0.0174681	0.805851	0.0672372	0.00436587	0.00274296	0.0174681	0.00048083	0.237048	1	0.150078	0.304979
375	3								vandetanib						vandetanib												vandetanib				platelet count increased	7156	4.29037e-96	0.663978	0.0282551	0.639093	0.391594	1.9492e-43	2.20597e-07	3.07401e-07	0.0100482	4.24206e-07	0.0716669	2.20597e-07	9.34544e-05	1		1.83126e-11
376	8							dasatinib	dabrafenib, vandetanib				dasatinib		vandetanib		bosutinib						trametinib		dabrafenib		vandetanib				rash macular	13303	0.0224689	1.03217e-09	0.0263718	1	0.0413701	0.000247933	0.91609	0.0185134	0.0094418	4.54381e-05	3.34076e-45	0.91609	1	0.0190483	0.0721226	0.000266522	0.00899351
377	2								afatinib							afatinib															bacteraemia	5481	0.611169	0.371776	6.25578e-07	1	2.22208e-05	0.233737	0.136923	0.608628	1	0.597746	0.440051	0.136923	0.32797	0.210004			0.393193
378	3								vandetanib						vandetanib												vandetanib				subarachnoid haemorrhage	5823	0.0100718	0.14795	0.0328359	0.789003	0.0580719	0.14725	0.336277	0.214664	0.642053	0.356924	1.10901e-06	0.336277	0.20564	0.595692	0.264055		0.540626
379	3	imatinib							afatinib							afatinib															feeling cold	14870	1	1.77136e-05	0.839211	0.0317499	0.119313	0.204058	0.320296	0.0224879	0.0136647	0.249302	0.696153	0.320296	0.0596395		0.811048	0.155655	0.0138171
380	6						nilotinib		afatinib, crizotinib, vandetanib						vandetanib	afatinib			crizotinib								vandetanib				diplopia	15250	0.465314	7.03071e-07	0.542155	0.0734722	0.660253	0.0315051	0.0138865	0.0584245	1	0.000497482	0.165186	0.0138865	5.43037e-05		0.153653	1	0.0733085
381	5							dasatinib	vandetanib				dasatinib		vandetanib												vandetanib				cardiac failure acute	2914	1.70914e-05	0.0290971	1	0.112365	1.87669e-09	0.839188	0.647917	0.410862	0.034414	0.245796	0.00103011	0.647917	0.0399513	0.364347	0.589815	0.139006	0.231387
382																															hospitalisation	39027	8.33336e-55	1.93826e-60	2.4278e-41	1.31006e-07	1.55671e-35	5.71385e-28	7.47455e-25	2.43926e-09	1.544e-11	0.81262	0.0264489	7.47455e-25	1.94769e-30	0.0375957	0.770149	0.00323872	7.14526e-09
383																															blood pressure abnormal	6969	0.367887	1.96094e-08	0.371362	0.000181137	0.0169719	0.0850194	0.107199	0.596598	0.0535645	0.0397757	0.909022	0.107199	0.0585588	1			0.0571047
384	4								afatinib, pazopanib			sorafenib		pazopanib		afatinib															tumour pain	477	5.45006e-08	8.68416e-63		3.66409e-11	1.81095e-26	0.258642	0.557403	1.56605e-23	0.322818	0.0154072	2.55691e-26	0.557403	3.8553e-24		0.000460439		0.385688
385	18	imatinib	sunitinib	ponatinib		trastuzumab	nilotinib	dasatinib	afatinib, crizotinib, dabrafenib, lapatinib, pazopanib, vandetanib		erlotinib		dasatinib	pazopanib	vandetanib	afatinib			crizotinib				trametinib		dabrafenib		vandetanib	sunitinib		tofacitinib	insomnia	144400	2.73978e-64	8.58164e-45	0.741057	1.5801e-09	0.108653	9.33568e-10	6.55571e-19	7.06049e-77	6.3635e-08	1.22178e-78	3.40181e-20	6.55571e-19	2.44935e-30	0.394651	1.30642e-05	2.92731e-06	2.67352e-13
386	3								vandetanib						vandetanib												vandetanib				platelet count abnormal	2027	0.0173922	0.0127632	1.27199e-09		0.420334	0.0107838	0.0251257	0.00277562		0.0567277	1	0.0251257	0.278205				1
387	8	imatinib					nilotinib	dasatinib	afatinib, vandetanib				dasatinib		vandetanib	afatinib											vandetanib				dry eye	14387	0.27017	1.97543e-05	2.94558e-08	0.0984625	0.000385825	0.000144765	0.321291	0.0154273	0.0206535	2.1083e-07	2.1827e-09	0.321291	1.07423e-06	0.0318585	1.44784e-10	0.275432	0.368033
388																															drug-induced liver injury	6084	0.772851	0.131778	0.320053	0.0628849	0.0637058	0.77774	0.352219	1.99925e-09	0.502451	0.000128197	0.543772	0.352219	0.0189738	0.245497	0.0413214	0.0497053	6.25213e-10
389	11	imatinib		ponatinib		trastuzumab	nilotinib		afatinib, vandetanib	gefitinib					vandetanib	afatinib						cabozantinib					vandetanib			tofacitinib	paraesthesia	86135	4.93977e-36	3.47322e-17	0.608529	2.86044e-06	1.98218e-57	0.00117	1.89263e-16	3.58767e-13	9.35084e-11	5.96202e-59	0.948121	1.89263e-16	1.78386e-23	0.271452	1.34315e-07	0.00263664	5.56913e-07
390	2								afatinib							afatinib															cardio-respiratory arrest	27420	0.41428	6.36735e-05	0.651414	0.716235	0.00313581	0.385879	0.123383	3.47305e-27	0.242277	0.451015	0.0576159	0.123383	1.80558e-11	1	0.729255		3.56245e-11
391																															laboratory test abnormal	9237	0.63913	0.87856	0.432121	0.0363631	0.187357	0.730836	0.204328	0.392419	0.464909	0.0508684	0.164366	0.204328	7.52216e-05	0.658285	0.215204	0.00532421	0.327587
392																															oncologic complication	381	4.68746e-26	5.13289e-08	0.143415	0.21314	1	1.84423e-05	0.0286421	0.0118108	0.268746	0.00565171	0.0229683	0.0286421	0.485495				0.0590751
393	3	imatinib		ponatinib			nilotinib																								eyelid oedema	8719	3.2845e-147	3.82732e-22	0.595264	0.192716	0.62874	0.342789	0.8967	0.000543485	0.851023	0.154715	0.414753	0.8967	0.0137464	0.155744		0.451701	0.866752
394	6						nilotinib	dasatinib	vandetanib				dasatinib		vandetanib												vandetanib				amnesia	40901	9.01575e-08	3.27715e-09	0.109661	0.843091	1.79265e-05	2.62438e-06	1.98191e-05	3.18992e-12	0.0460368	3.06991e-11	6.45971e-05	1.98191e-05	5.77757e-06	0.232053	0.477497	0.404981	0.000102152
395	3	imatinib						dasatinib					dasatinib																		viral infection	16804	0.816634	0.0270344	0.0111256	0.352651	0.000211196	0.932093	0.0245829	7.84175e-07	0.0302238	0.00801169	1.41578e-07	0.0245829	2.47937e-05		0.82467	1	0.000370826
396																															urinary bladder haemorrhage	1198	1.16697e-08	0.0829528		0.0403801	1		1	0.0053816	0.0763213	0.00500372	0.052559	1	0.000305616				1
397	8						nilotinib	dasatinib	afatinib, vandetanib			sorafenib	dasatinib		vandetanib	afatinib											vandetanib				eczema	10260	2.47854e-06	4.51944e-05	0.207559		0.129774	1.50146e-14	0.00797045	0.0528476	0.00132089	0.000880893	9.10675e-08	0.00797045	0.0167298	1	0.000416771	1	0.536958
398	4								afatinib, vandetanib						vandetanib	afatinib											vandetanib				hemiparesis	11671	0.0513167	0.00793819	0.156292	0.00422973	0.000765039	3.44586e-05	0.142936	1	0.516352	0.312549	0.00142214	0.142936	0.26552		0.280011	0.531286	0.469714
399																															pseudomonas infection	4376	0.00433766	0.0591592	1		0.00571278	0.00056989	0.853095	0.0690203	0.0111399	0.00131673	0.311385	0.853095	0.581674				0.341716
400																															aphthous ulcer	841	0.650583	6.2749e-43		0.209045	0.681656	1	0.579829	0.505911	0.100444	0.0129758	0.151506	0.579829	0.583512		0.0122466		0.229795
401	8	imatinib					nilotinib	dasatinib	afatinib, vandetanib				dasatinib		vandetanib	afatinib											vandetanib				pollakiuria	22160	5.21452e-05	0.0179082	0.735507	0.00423219	0.00750411	0.266482	0.000575164	1.30493e-07	0.7238	1.21822e-20	0.74904	0.000575164	3.42205e-06	0.166683	0.435991	0.0717809	0.0725245
402	4								afatinib, vandetanib						vandetanib	afatinib											vandetanib				peritonitis	14516	0.0270994	1.02858e-09	0.1075	0.8738	1	4.09449e-09	2.99674e-05	1.49732e-10	0.00295404	0.0131262	2.2301e-11	2.99674e-05	0.0128094	0.00386747	0.819313		0.000670863
403	4	imatinib							vandetanib						vandetanib												vandetanib				memory impairment	62416	5.44423e-23	3.86971e-13	0.0444963	0.0125863	0.00371296	0.0335851	0.000210116	8.68157e-43	3.89685e-10	1.19269e-40	1.31493e-20	0.000210116	2.71194e-10	0.746223	0.0373754	1	3.12462e-10
404	4								afatinib, vandetanib						vandetanib	afatinib											vandetanib				toothache	11449	1	5.19903e-06	0.152128	0.851137	2.30323e-126	0.75657	0.211453	0.156381	0.188448	0.422067	0.42386	0.211453	0.0427175		0.27791		0.000191204
405																															cardiopulmonary failure	2910	0.00114928	9.07205e-132	0.32867	1	0.000532253	1	0.0374652	0.00318612	0.000184537	3.3688e-06	0.476882	0.0374652	0.502752		0.223717		0.549582
406																															sinus tachycardia	10131	0.708997	0.273533	0.00939231	0.106381	1.99116e-25	3.91549e-05	0.228731	0.000202403	0.00250642	3.0005e-13	1.75768e-12	0.228731	0.0723028				0.017882
407	4								afatinib, vandetanib						vandetanib	afatinib											vandetanib				nephrolithiasis	22758	7.46545e-10	0.242859	0.0963765	0.00076561	0.000245511	0.0278466	0.000683813	3.2147e-15	0.0100474	0.0785479	0.0194768	0.000683813	1.60837e-07	0.413184	0.0561482		2.07408e-06
408																															lung neoplasm	6085	1.01902e-06	2.66233e-13			2.22601e-72	0.571674	0.638592	0.0150233	3.05329e-07	2.13431e-16	1.16302e-07	0.638592	0.437373	0.61184	0.0408454		1
409	3	imatinib							afatinib							afatinib															cardiac tamponade	2692	0.000207579	0.477379	1		4.12594e-14	5.19624e-11	1.66919e-06	1.84081e-12	0.07228	4.10875e-12	0.578326	1.66919e-06	0.00109614	0.342019	0.0507325	0.122396	0.0072801
410	4		sunitinib						afatinib							afatinib												sunitinib			blindness	20069	3.17327e-09	6.18721e-08	0.0217219	0.319755	0.898414	0.0422983	0.000149142	4.36513e-07	0.214973	0.0780663	6.10716e-08	0.000149142	0.0735339	0.77622	0.541698	0.469322	0.267312
411																															respiratory disorder	16377	0.112691	0.908731	0.4329	0.057411	0.832061	0.100708	0.00760314	3.52427e-09	0.214623	0.0060638	0.00102476	0.00760314	0.000325267	1	0.257666		0.00458507
412	2								afatinib							afatinib															coagulopathy	11260	0.887435	0.29958	0.811163	0.180795	0.124401	0.0953673	0.908862	1.36041e-07	0.00144184	0.239031	0.00294491	0.908862	0.000234647		0.276601		0.000284339
413	1																					cabozantinib									speech disorder	30239	0.000165841	5.89772e-05	0.885645	0.000453626	0.0610631	0.703507	1.27962e-07	2.4717e-08	0.311641	1.77123e-07	0.510948	1.27962e-07	0.0150656	0.81485	0.0315759	0.435385	2.06161e-06
414	9	imatinib					nilotinib	dasatinib	vandetanib		erlotinib	sorafenib	dasatinib		vandetanib												vandetanib				loss of consciousness	79206	5.74582e-14	0.637801	1.0937e-05	0.00415471	4.144e-17	0.168676	1.99966e-22	2.46631e-42	4.56416e-06	6.64915e-29	0.0299062	1.99966e-22	3.19898e-11	0.252573	0.473624	0.00073334	4.73521e-19
415	3								vandetanib						vandetanib												vandetanib				skin haemorrhage	3861	2.05059e-05	3.60438e-20		0.105328	0.00219034	0.00706171	0.435575	0.0153162	0.264239	0.0127112	1.18062e-05	0.435575	0.847974		0.122432		0.309386
416																															renal cancer	3735	3.45601e-05	0		0	0.768387	0.00299871	0.841035	1.57969e-27		0.0045264	5.64567e-44	0.841035	3.6004e-69		1		0.601259
417	2								afatinib							afatinib															skin infection	4404	0.0122948	0.658364		1	1.13408e-24	0.0960381	0.138349	9.18067e-06	2.87864e-10	0.0331002	0.389117	0.138349	1	0.150441	8.07661e-05		0.229476
418	15	imatinib	sunitinib	ponatinib			nilotinib	dasatinib	dabrafenib	gefitinib	erlotinib	sorafenib	dasatinib				bosutinib						trametinib		dabrafenib			sunitinib		tofacitinib	body temperature increased	11943	0.0634862	0.0222331	0.818661	0.00920346	1.65722e-14	0.156037	0.00360629	0.183507	0.0528838	0.100532	0.000867263	0.00360629	0.014866		0.596871	0.75298	0.665954
419																															retching	10685	1	1.64039e-13	0.142909	0.238385	0.0436651	0.915135	0.0589784	2.27548e-05	0.125455	0.0024591	0.00548405	0.0589784	4.50246e-11	1	0.574815	1	0.00945252
420	7	imatinib	sunitinib				nilotinib	dasatinib				sorafenib	dasatinib															sunitinib			haematoma	16170	0.139414	0.326438	1	0.526009	0.176927	0.542853	0.339281	6.96588e-09	0.0966086	0.712634	0.0055059	0.339281	0.0224277	0.744019	0.502189	0.281662	0.0348629
421																															aspiration pleural cavity	598	3.02436e-43	1.44116e-10	0.214711		0.000632828	6.98941e-07	1.89408e-44	0.11086		0.0132819	1	1.89408e-44	0.0212035			0.000357866
422	4								afatinib, vandetanib						vandetanib	afatinib											vandetanib				enteritis	2527	0.537147	0.0712381	1	0.000695867	1.13439e-22	0.855506	0.428235	0.00174032	0.554963	0.000445406	0.00267223	0.428235	0.694938	0.439585	0.315058	0.20282	0.600881
423																															abasia	30751	0.00465414	0.586246	1	1	6.87089e-06	0.00200484	2.63009e-13	0.00046414	0.0120272	2.93026e-13	3.88381e-62	2.63009e-13	0.00121698	1	0.0981756	0.0798721	0.106255
424																															pneumocystis jirovecii pneumonia	2070	0.000155016	4.97129e-05	0.756601	0.141779	5.80496e-16	0.0104168	0.000969925	0.123248	5.73643e-25	2.78547e-12	0.131671	0.000969925	0.376544	0.0220496	0.729445	1	0.848576
425	1																bosutinib														liver injury	6899	1	0.0765579	0.000632474	0.46109	0.101425	0.425012	0.377827	2.5176e-05	0.287598	0.131816	0.421589	0.377827	0.028263		0.474058	0.669984	0.445299
426																															hypersomnia	13671	1.99067e-10	2.20057e-06	0.828844	0.604147	0.0105744	0.570944	0.0164241	0.705142	0.00974456	6.74577e-07	0.000585346	0.0164241	0.917848	0.476393	0.618911	0.384745	0.225851
427	2								afatinib							afatinib															pneumonia bacterial	3423	0.0198033	4.10573e-07		0.000384174	1	0.181171	0.302249	0.448895	7.95506e-47	1.33336e-05	5.78341e-13	0.302249	0.539992	0.00218114	0.281339	0.534761
428	2	imatinib					nilotinib																								pleuritic pain	2447	0.00551294	0.000154953	7.68617e-05	0.069504	5.71753e-14	0.650645	1	8.27647e-06	0.016464	7.98398e-21	2.18231e-07	1	0.0436512	0.0563395	0.526836	0.421312	2.30454e-06
429	1																					cabozantinib									impaired healing	22903	0.398555	2.47673e-41	0.508625	0.0012342	9.40697e-93	0.108265	2.16888e-07	0.531081	0.727496	0.00983906	9.71611e-12	2.16888e-07	0.00239557	0.78594	1		0.000160886
430	2								afatinib							afatinib															pain in jaw	19197	6.42096e-14	1.05172e-07	0.0691029	0.041376	3.10155e-232	0.0459653	4.48836e-07	0.0552651	0.898952	0.000573486	0.169463	4.48836e-07	0.0296544	0.383065			5.65479e-05
431																															bacterial infection	9540	1	0.00838728	0.00633947	0.540643	0.0120612	1	0.708621	0.000585603	0.010081	0.000161646	0.0061133	0.708621	0.00618809	1	0.382548	1	0.0235974
432	6						nilotinib		afatinib, vandetanib						vandetanib	afatinib	bosutinib										vandetanib				bronchitis	44883	1.37996e-09	6.41583e-18	0.0465638	7.49993e-07	2.5527e-06	0.326555	0.0075282	3.67303e-31	0.00071826	1.821e-14	1.52924e-16	0.0075282	1.40026e-14	0.34298	0.00107577	0.268088	1.09969e-08
433	4		sunitinib						afatinib							afatinib												sunitinib			glossitis	2250	1	5.32589e-30		0.0145145	1	0.813445	0.60217	0.00115052	0.00286024	0.32525	1.45447e-19	0.60217	0.0023238	0.048582	2.09453e-10		0.734575
434																															lung consolidation	2042	1.51222e-13	0.623589	0.0510515	0.137686	2.82516e-06	0.457118	0.0260844	0.67556	1.51431e-23	2.29625e-17	0.140906	0.0260844	0.413503		0.129925
435	2								afatinib							afatinib															bile duct obstruction	1814	0.00102416	7.34402e-05		0.0283388	0.0158638	0.433315	0.559352	4.17485e-10	0.0632832	2.23541e-22	8.55557e-08	0.559352	0.00507653		0.425765		1
436	9		sunitinib		axitinib		nilotinib		afatinib, vandetanib						vandetanib	afatinib						cabozantinib					vandetanib	sunitinib			haemorrhoids	14909	0.124325	5.91852e-15	4.00437e-07	1	8.68838e-36	0.856419	0.110632	0.0260856	0.000818902	0.000330348	0.24175	0.110632	0.0174288	0.302419	0.811321	1	0.00444293
437																															hemiplegia	5650	0.0582101	0.283264	0.300103	0.177796	9.34902e-08	9.74554e-05	0.517564	0.737021	2.83571e-05	0.0487428	0.00222011	0.517564	0.872909	0.221109	1		1
438	3								afatinib							afatinib						cabozantinib									delirium	17890	1.22673e-06	0.379783	0.263591	0.880667	0.00182957	6.83393e-05	8.52986e-05	1.06012e-05	0.357149	0.00160386	5.07941e-07	8.52986e-05	6.52663e-05	1	0.129954	0.201712	0.000576023
439	10		sunitinib	ponatinib				dasatinib	afatinib, vandetanib		erlotinib		dasatinib		vandetanib	afatinib											vandetanib	sunitinib			cerebrovascular accident	133648	8.36693e-27	1.43052e-39	0.000199256	0.000169523	6.96711e-49	0.693098	4.34931e-42	2.12269e-144	3.29077e-14	2.02719e-60	1.46623e-15	4.34931e-42	1.76082e-26	0.374532	7.7126e-07	0.000136047	1.25693e-29
440	3								vandetanib						vandetanib												vandetanib				depressed level of consciousness	24022	0.00307018	0.0292056	0.00111019	0.897396	0.0803135	0.254035	4.91037e-06	2.32242e-09	1.64534e-32	0.840459	0.00138281	4.91037e-06	0.0039868	0.432092	0.135368	1	0.000231535
441	5						nilotinib		dabrafenib, vemurafenib									vemurafenib					trametinib		dabrafenib						skin papilloma	2564	0.554755	8.19364e-06	1.50077e-07		7.48927e-08	7.83282e-07	0.000618359	5.12522e-214	0.729772	0.000551495	0.000156433	0.000618359	0.341342			0.436252	0
442	5		sunitinib					dasatinib				sorafenib	dasatinib															sunitinib			leukoencephalopathy	2496	0.762525	1.36465e-17	0.0818289	3.7197e-05	1.18548e-08	0.504235	0.0015279	0.526949	1.77313e-22	0.00685771	3.76306e-05	0.0015279	0.628541	0.321654	0.533874		0.53006
443	11	imatinib					nilotinib	dasatinib	afatinib, vandetanib	gefitinib		sorafenib	dasatinib		vandetanib	afatinib						cabozantinib					vandetanib				peripheral sensory neuropathy	2874	0.0661972	8.2847e-08		0.268851	4.86739e-59		0.00468098	0.000347325		0.0274347	2.6898e-11	0.00468098	0.360969				1
444	2								afatinib							afatinib															glomerular filtration rate decreased	4073	2.97316e-06	0.420621	0.682553	0.115257	0.669352	0.00135192	0.00317815	0.842918	0.275428	0.00459364	0.00691521	0.00317815	0.0204767	0.469195	0.353676	0.597694	0.455571
445																															retroperitoneal lymphadenopathy	346	9.18826e-09	0.02438			1.66973e-08	0.0357402	8.00599e-14	0.000423212		0.0153103	0.618048	8.00599e-14	0.45138
446	2																bosutinib						trametinib								abdominal tenderness	3354	1.53877e-07	0.374353	0.155751	0.472479	0.156726	0.00311256		0.126616	1	0.278458	0.000359907		1				0.276323
447	7	imatinib					nilotinib		afatinib, vandetanib						vandetanib	afatinib						cabozantinib					vandetanib				deafness	12948	0.000733283	0.846483	0.00759291	0.477737	5.42922e-15	0.119627	0.0541361	0.0195917	0.537282	0.731575	0.502843	0.0541361	0.915513		1	0.544284	0.890127
448																															terminal state	3139	9.90237e-09	0.43037	0.361992		0.0234356	0.017088	0.191107	0.257629	0.746821	0.889742	0.235231	0.191107	0.0784207		0.249397		0.390522
449	2								afatinib							afatinib															erysipelas	2633	0.376948	3.7971e-05		1	5.42779e-21	0.127958	7.11635e-05	2.25397e-18	0.0671771	0.287457	0.267785	7.11635e-05	1				6.28639e-10
450	7	imatinib					nilotinib	dasatinib	vandetanib				dasatinib		vandetanib												vandetanib				hyperhidrosis	71302	3.15886e-33	3.22598e-30	0.512438	4.50064e-08	1.13195e-13	0.561872	1.06507e-13	1.04834e-61	6.57017e-12	1.15445e-50	1.5886e-14	1.06507e-13	4.66755e-13	0.761351	1.38618e-06	0.00337989	1.3024e-15
451																															lymphangiosis carcinomatosa	602	1	4.10582e-14		0.0067045	1.54064e-32		0.0206261	2.65035e-36	6.44719e-86	2.65542e-43	1.86193e-15	0.0206261	1.33805e-05		5.47916e-26		0.459328
452	3								vandetanib						vandetanib												vandetanib				oral discomfort	7251	0.00460924	1.82081e-100	0.382674	1.40995e-06	1.29096e-12	0.242373	0.00384714	0.655968	0.0367955	0.0434598	0.0333531	0.00384714	0.0869706	0.310939	0.00772008		0.26843
453																															adverse drug reaction	26353	5.39638e-25	4.67868e-23	0.215148	1.94186e-05	9.9966e-06	9.12109e-15	0.000424018	5.77363e-48	1.40775e-06	1.00934e-27	0.000269302	0.000424018	5.42972e-62	1	0.0209053	0.675623	1.08507e-05
454	9		sunitinib				nilotinib	dasatinib	afatinib, vandetanib				dasatinib		vandetanib	afatinib											vandetanib	sunitinib			visual acuity reduced	31109	0.701497	4.85578e-38	0.154082	0.00022991	0.238513	0.802229	8.69194e-07	7.24683e-07	0.426958	7.94341e-05	0.000234822	8.69194e-07	2.39732e-07	1	0.0732046	0.849792	0.721568
455																															blood pressure decreased	37599	0.0526192	0.64933	0.0137406	0.0787084	7.0603e-05	0.171254	7.04525e-11	6.87372e-24	3.19844e-08	9.07237e-06	0.258397	7.04525e-11	3.83314e-14	1	0.554842	0.0222865	1.1704e-09
456	2								afatinib							afatinib															cystitis	18019	0.000135455	6.87538e-06	0.134853	0.002353	0.00566728	0.00169166	1.09034e-07	0.17219	0.188584	9.50236e-05	0.00106231	1.09034e-07	0.000148973	0.21285	0.000597276		0.0255694
457																															heart rate increased	51597	4.3769e-15	3.35041e-20	0.0111891	0.00252729	1.36625e-05	0.0149838	1.38879e-07	1.41795e-30	0.0887212	1.96582e-16	0.0778868	1.38879e-07	7.14706e-11	1	0.0222028	0.024772	0.000521011
458	3								vandetanib						vandetanib												vandetanib				neuralgia	10709	0.614549	0.62317	0.808244	0.847364	1.17366e-19	0.168971	0.161262	0.00439238	0.0427411	3.58072e-08	0.52292	0.161262	0.2997			1	0.651834
459	2								afatinib							afatinib															escherichia bacteraemia	877	0.0656375	0.00109153	0.000492357	0.422413	1	1	0.065133	0.391222	1.01905e-16	0.00131291	0.000933806	0.065133					0.225802
460																															drug ineffective	458380	1.84306e-144	0	8.43654e-19	1.94295e-82	2.02231e-239	8.62311e-100	7.27692e-137	9.19872e-176	1.1397e-48	0	4.33913e-307	7.27692e-137	0.688363	9.4513e-21	1.39092e-11	2.73663e-30	1.29665e-79
461	2								afatinib							afatinib															device related infection	9513	0.00180717	0.000148168	0.253777	0.0411714	4.25698e-41	0.00813911	0.371025	0.816177	0.257354	0.0619649	0.725836	0.371025	0.00365207	1	0.787747		0.00535776
462	3	imatinib								gefitinib	erlotinib																				pulmonary fibrosis	9822	0.00974607	0.0175206	0.201018	0.306421	3.10976e-29	0.00499109	7.31582e-05	9.85218e-06	5.4029e-10	0.181139	0.0269855	7.31582e-05	0.0276316		1	0.487178	0.00119674
463																															chronic obstructive pulmonary disease	31665	2.216e-06	8.42382e-08	0.678545	0.00119606	7.55824e-16	0.807445	0.31484	4.64123e-24	0.698087	8.56846e-07	7.68912e-11	0.31484	7.40902e-15	0.0723451		0.851967	5.45487e-08
464																															sarcoma	696	1.78233e-11	0.0181471			0.169456	0.0577814	0.333191	1.38806e-12		1	3.36652e-05	0.333191	2.40822e-19				0.159434
465																															disease recurrence	10841	4.61143e-08	0.57272	0.463969	0.0787512	7.6597e-68	0.915408	0.413073	0.00516738	2.14351e-06	0.548521	1.41878e-05	0.413073	0.000306449	0.238839	0.154961	0.524824	0.00224602
466	3	imatinib							afatinib							afatinib															intracranial pressure increased	3088	0.00157635	0.144868	1	1	0.0129992	0.00768228	0.0011294	0.568506	0.014765	0.482465	0.492595	0.0011294	0.826448				0.564231
467																															epilepsy	14912	3.87989e-07	0.0223144	0.303862	0.0198378	0.0060586	0.124041	0.00198618	0.0296018	1	5.28061e-05	0.876282	0.00198618	0.278624	0.00268381	0.00263669		2.64064e-05
468	3	imatinib	sunitinib																									sunitinib			tumour necrosis	660	1.04385e-63	8.63981e-43			5.08453e-05	0.000520429		1.7082e-11	0.00227943	0.000126003	4.71917e-25		3.61406e-08
469	3						nilotinib	dasatinib					dasatinib																		cholestasis	9205	2.68079e-07	0.0177171	0.014063	0.673417	0.000323849	0.565939	1	9.12766e-06	0.715953	0.0340588	0.920837	1	0.531546	1	0.539658	0.72938	1.06787e-15
470	2							dasatinib					dasatinib																		skin irritation	6671	0.000879473	2.48762e-20	1	0.321992	0.0264562	0.276949	0.134988	0.353206	0.192613	0.774105	2.88873e-08	0.134988	0.375176		0.000270383	1	0.437175
471	1						nilotinib																								disorientation	26447	0.00017703	0.39102	1	0.21582	3.72352e-11	0.0487163	4.70787e-12	2.01659e-06	0.449098	0.000378905	8.59574e-17	4.70787e-12	0.159094	0.804632	0.1576	0.036586	0.0199368
472	4								vandetanib						vandetanib		bosutinib										vandetanib				upper gastrointestinal haemorrhage	8317	0.160699	0.0766585	1	0.0451736	1.34247e-08	8.18897e-05	0.59363	5.31344e-08	0.118843	0.265326	2.75227e-29	0.59363	0.0471929	0.14117		0.440826	0.0229294
473	1						nilotinib																								anal abscess	2212	1.09758e-05	3.1459e-65		0.669174	0.138924	0.000774006	0.456308	0.000176222	0.0528956	1	9.57659e-17	0.456308	0.329882		0.173308		1.25426e-05
474	8	imatinib				trastuzumab	nilotinib	dasatinib	vandetanib				dasatinib		vandetanib												vandetanib				palpitations	62646	0.00157964	4.47119e-39	0.92034	1.2924e-08	0.128542	1.79495e-21	0.00410554	3.13142e-26	3.97777e-10	8.01625e-58	2.1769e-15	0.00410554	5.2433e-14	0.0143097	0.000310863	0.0102745	1.65541e-12
475	8						nilotinib	dasatinib	afatinib, dabrafenib	gefitinib			dasatinib			afatinib							trametinib		dabrafenib						eye haemorrhage	7579	3.87923e-67	0.800091	1.95786e-05	0.102372	0.175862	9.69836e-06	0.262172	8.44415e-06	0.104704	0.209678	0.0802566	0.262172	0.4882		0.506957	0.241085	0.0299505
476																															toxicity to various agents	44503	2.32583e-09	3.74783e-50	5.61449e-05	2.32737e-05	4.78143e-10	1.49345e-18	1.75041e-17	2.93084e-19	0.18059	3.42038e-16	1.77868e-05	1.75041e-17	9.14481e-05	0.167618	0.0114722	0.0285779	4.29325e-07
477																															lymphocyte count increased	1645	1.71321e-08	0.855425	0.485688		0.824327	0.00816077	0.000664748	0.11622		0.563176	0.811515	0.000664748	1
478	3								vandetanib						vandetanib												vandetanib				encephalitis	3380	2.9649e-05	0.801726	0.164147		0.438632	0.0362931	0.536018	0.236991	0.539504	1	0.746171	0.536018	0.540552		1		0.784503
479																															activated partial thromboplastin time prolonged	4627	0.027136	0.829196	0.711735		9.14253e-07	0.0734669	1	6.66081e-06	0.000157809	8.4196e-07	1.46307e-05	1	0.0762617				0.348233
480																															hypoacusis	11238	0.141236	0.00473482	0.716596	0.663537	0.47077	0.575023	0.00812305	6.76953e-09	0.0293362	0.571549	1.14668e-06	0.00812305	0.0227206	0.0794651	0.674263	0.8059	0.0529857
481																															tricuspid valve incompetence	8359	0.0321973	0.000532959	0.000760831		2.35434e-108	0.0400422	0.689619	0.00557698	0.0115579	0.305422	0.602303	0.689619	0.00227553
482	2	imatinib					nilotinib																								papilloedema	2793	4.18344e-09	0.0686727			1.24933e-13	0.089627	0.0622902	0.90458	0.29882	0.13658	0.0064135	0.0622902				0.129892	0.00895335
483	4	imatinib							afatinib		erlotinib					afatinib															tenderness	6111	0.337298	1.92753e-05	0.529308	0.796346	2.54833e-23	0.670543	0.0182083	0.685875	0.000219314	0.270989	0.221937	0.0182083	1		1		0.543537
484	9	imatinib		ponatinib			nilotinib	dasatinib	vandetanib				dasatinib		vandetanib							cabozantinib					vandetanib				angina pectoris	22545	0.341825	0.000291227	1.2242e-11	0.503851	0.000470365	3.11651e-255	0.195358	3.17253e-17	0.000414037	6.05807e-18	0.799902	0.195358	0.00223088	0.0267385	0.0560615	0.824317	0.00159411
485																															chronic kidney disease	3281	6.23248e-21	0.953212	0.105971	1	0.94239	0.000735308	0.922567	7.42998e-11	0.326501	7.95615e-05	0.00959906	0.922567	0.015868	0.73987	0.48948	0.595007	0.0227975
486	8	imatinib	sunitinib				nilotinib	dasatinib		gefitinib	erlotinib		dasatinib															sunitinib			ulcer	9033	0.0265372	0.246065	1	0.67207	1.04211e-10	0.485349	0.445054	0.0625781	1	0.000967178	0.840983	0.445054	0.0223387	1	0.0616831	0.0542419	0.618836
487	2		sunitinib																									sunitinib			tongue ulceration	2210	0.873078	3.12624e-27	0.59071	0.402235	0.0112647	0.639258	0.599874	0.00067874	1	0.504353	4.57785e-15	0.599874	1.18312e-05		0.491264		0.733251
488																															eye disorder	15270	0.465743	0.00429073	0.68368	0.190674	8.22467e-09	0.0394907	0.00771001	0.00125554	0.254807	0.0162457	6.73815e-06	0.00771001	1.46989e-05	0.51644	0.24397	0.403206	0.0295401
489	6	imatinib							afatinib, vandetanib						vandetanib	afatinib						cabozantinib					vandetanib				cardiac arrest	53346	1.94056e-05	2.2502e-05	1	7.4983e-08	0.00286997	0.000949918	9.1276e-07	5.40282e-39	0.361162	2.69079e-08	0.0829889	9.1276e-07	5.31893e-12	0.378669	2.80549e-05	0.00511313	4.87983e-14
490																															therapy cessation	7592	0.00429145	0.128701	0.385218	0.0321686	2.11094e-06	0.0990168	0.162058	6.15449e-06	0.104786	3.71303e-07	0.381292	0.162058	1.00045e-13	0.330241	0.3029	0.00788913	0.467725
491																															drug dose omission	115721	1.41749e-162	2.62985e-142	5.95201e-10	1.35365e-17	5.73105e-88	3.55696e-55	6.08818e-13	1.7671e-78	8.26109e-26	2.5328e-88	1.36915e-68	6.08818e-13	0.05034	0.0124137	2.74233e-09	0.551336	5.43356e-33
492																															dementia	10914	0.0366904	3.09162e-06	0.341158	0.339643	0.794987	0.397981	0.485297	1.47002e-08	2.41272e-06	0.013577	0.784397	0.485297	0.000308176		0.779716		0.00970115
493	6								vandetanib	gefitinib		sorafenib			vandetanib						regorafenib						vandetanib				international normalised ratio increased	24732	6.15073e-12	0.00439383	0.427901	0.123882	5.48015e-16	8.54776e-06	1.11035e-09	6.04499e-15	0.000710497	2.43418e-08	0.303601	1.11035e-09	0.000710922	0.19812	0.270006	0.516335	0.000129068
494																															metastases to adrenals	531	7.04605e-20	1.85707e-43		0.000385697	0.0254812			1.58087e-08	5.47953e-14	2.30182e-16	3.96596e-33		3.96806e-09	0.0792393			0.418657
495																															brain natriuretic peptide increased	1660	3.19991e-10	0.0689949	5.49831e-07	0.00426559	0.0418346	3.19245e-06	0.0256988	0.212173	0.392946	0.566363	0.151241	0.0256988	0.766941
496																															adenocarcinoma	1405	1.42198e-10	1.75473e-05			9.99031e-18	0.0740209	1	0.0599836	3.14759e-10	2.54232e-23	1.44272e-05	1	0.527027
497	4	imatinib					nilotinib		afatinib							afatinib															gout	9453	0.0372596	5.84675e-17	0.442197	0.837291	0.000546786	0.1106	0.0445791	1.35001e-06	0.102178	0.000284315	7.63049e-05	0.0445791	0.0346481	1	0.76817	0.000351445	0.330051
498	6	imatinib					nilotinib	dasatinib	afatinib				dasatinib			afatinib															vertigo	31232	0.000350024	0.000558008	0.0102311	5.51108e-05	0.00775149	0.00710169	2.52085e-05	2.44757e-07	0.00514726	4.05087e-17	7.99901e-05	2.52085e-05	1.5737e-05	0.644037	0.328052	1	0.593418
499	2								vemurafenib									vemurafenib													viith nerve paralysis	4770	0.229948	0.136214	5.80299e-06	1	4.6888e-10	2.6651e-11	0.0217589	0.463849	1	0.141879	0.890143	0.0217589	1	0.523732			0.0114223
500																															limb discomfort	11444	0.439931	0.000113152	0.478229	0.0214587	0.735329	0.00360476	0.171848	3.32581e-07		6.10922e-13	9.71343e-08	0.171848	0.00462329		0.277869	0.746423	0.00508377
501																															gastric perforation	1402	9.14533e-05	6.94007e-09	0.11097	0.00029723	1.70717e-13	0.768127		0.400768	0.108775	0.000113204	3.52784e-17		0.0995384				0.657814
502	3								dabrafenib			sorafenib													dabrafenib						keratoacanthoma	365	0.0250539	0.690126	0.13716		1	0.17453	0.0253396	1.48801e-149		0.193443	1.63397e-38	0.0253396					8.95717e-219
503	3	imatinib					nilotinib			gefitinib																					eye pain	21728	0.241027	2.14622e-12	0.0252921	0.0397545	3.4766e-14	0.230234	2.38737e-05	0.000223818	0.720652	0.0804038	7.14376e-11	2.38737e-05	1.85368e-05	0.780581	0.00966944	0.644205	0.0102182
504	1			ponatinib																											splenic infarction	1138	0.17901	0.825886	1.61491e-09		0.410309	0.0894199	0.0474871	0.344183	0.238351	0.34704	0.00158236	0.0474871	0.725643				1
505																															febrile bone marrow aplasia	1754	7.38584e-21	0.00450205	0.0351698		6.79679e-21	0.0315352	6.28161e-07	0.288448		0.00835051	0.255503	6.28161e-07	0.239123				1
506	5	imatinib				trastuzumab			vandetanib						vandetanib												vandetanib				sinusitis	50262	2.11988e-14	1.48501e-17	0.00351962	2.66438e-10	2.30481e-21	0.000547214	0.00196332	1.75268e-24	2.7494e-09	3.41036e-34	3.33136e-24	0.00196332	3.1665e-17	0.468218	0.00443688	0.00228516	6.70932e-13
507																															white blood cell count abnormal	1945	5.30718e-11	0.0293589	0.186145	1	0.00135151	1.01358e-08	2.20301e-06	0.151014		0.106413	0.390922	2.20301e-06	0.400284			0.00989434
508																															eosinophil count increased	4196	8.69664e-35	0.00610266	1	1	0.399815	6.82892e-23	0.0076842	0.558892	0.000855489	0.00784818	2.0433e-14	0.0076842	0.134839	0.139363	0.367109	0.0691459	0.083456
509	2								vemurafenib									vemurafenib													vasculitis	7140	0.285232	0.00299856	0.221468	0.146395	0.00175009	0.00362561	0.773133	0.822619	0.399736	1	0.00942258	0.773133	0.667419		0.731319	1	0.00871038
510																															rales	3512	3.15474e-20	0.336461	0.665099		3.40315e-05	5.02029e-05	0.232122	0.917187	3.71489e-06	0.199845	0.156026	0.232122	0.107953	0.438276
511	4								afatinib, vandetanib						vandetanib	afatinib											vandetanib				wound	8760	0.665984	1.57537e-34	1	0.437266	6.2779e-45	0.000187098	0.000102094	0.130034	1	0.000232226	0.000489124	0.000102094	0.299659	1	0.779568	0.526785	0.28991
512	13	imatinib		ponatinib			nilotinib	dasatinib	afatinib, pazopanib, vandetanib	gefitinib	erlotinib	sorafenib	dasatinib	pazopanib	vandetanib	afatinib											vandetanib				myocardial infarction	174238	1.85231e-64	7.47781e-39	0.630341	1.60711e-12	6.62504e-47	4.24609e-47	3.84019e-45	2.24091e-231	8.34759e-25	1.23938e-125	3.13352e-32	3.84019e-45	4.5611e-60	4.74964e-07	1.56964e-11	2.17522e-06	5.29564e-36
513																															pancreatic enzymes increased	952	0.00147194	1.01806e-06	8.17628e-09	0.4489	0.382222	3.95667e-14	0.0249826	0.214458	0.540684	1	6.35527e-75	0.0249826	0.22965			0.00136405	0.621859
514	3								vandetanib						vandetanib												vandetanib				dysarthria	23133	0.00025339	0.00141917	0.327157	0.0237927	0.0023902	0.716661	0.00650091	1.52196e-07	0.299572	1.54148e-05	0.381126	0.00650091	0.00539299	0.595755	0.05666		3.09926e-05
515	2		sunitinib																									sunitinib			thyroid disorder	8039	0.401507	1.75311e-75	0.778002	5.95076e-12	0.156882	0.00279841	0.0768607	0.887882	0.0768442	3.84814e-05	0.136587	0.0768607	8.95483e-09			0.268425	0.00456152
516	3								afatinib							afatinib						cabozantinib									abscess	10235	0.414156	0.245226	0.207099	1	1.04694e-26	0.325128	0.000266519	0.0526258	6.82175e-08	0.877492	0.0480894	0.000266519	4.05245e-05	1	1	1	0.212737
517																															blood disorder	4614	5.32582e-09	0.234067	0.441526	0.767624	0.893992	0.870025	0.0729256	0.225536	0.197766	0.908684	0.397922	0.0729256	0.860256	0.512033	0.411875	1	0.815264
518	4	imatinib							afatinib							afatinib						cabozantinib									cheilitis	3919	0.0299641	5.26165e-06		1	0.000215173	0.596659		2.41838e-15	0.777273	0.00373979	2.14458e-12		0.846819		1.57755e-24	0.5836	0.452655
519																															metastases to pleura	445	7.18932e-06	1.1009e-05		0.243089	2.45324e-23	0.601363		1.97157e-11	2.03453e-10	3.65887e-38	6.93982e-10		0.000147897	0.0668453	0.127218
520																															tumour marker increased	1267	0.00076558	0.676219	0.400778		1.06176e-88	1.84453e-08	0.730805	5.82722e-12	1.36221e-08	0.000355207	8.41296e-14	0.730805	0.731545	0.017009	0.321203		1
521	1										erlotinib																				hepatocellular injury	4686	0.61522	0.0595832	0.00633251	0.072199	0.268923	0.388473	0.415209	4.78682e-15	0.11176	3.32419e-07	0.00560587	0.415209	0.0017311	1	0.529266	1	3.3379e-12
522	3	imatinib							afatinib							afatinib															fungal infection	15937	0.551785	0.295254	1	0.0559291	0.00200791	0.726185	0.772928	5.77467e-08	0.0684287	0.901579	0.0287416	0.772928	5.47894e-08	0.529162	0.0674911	0.78604	0.0174631
523																															lip pain	1484	0.172106	0.000111103		0.604987	0.811531	0.241941	0.529718	3.2738e-13		0.000626907	0.00976642	0.529718	0.0468839	9.7472e-05	6.46245e-11	0.282303	1
524	7		sunitinib				nilotinib		afatinib, vandetanib						vandetanib	afatinib											vandetanib	sunitinib			gingivitis	4415	0.180135	1.7913e-12	1	0.296274	5.79941e-116	1	0.0896281	0.936038	0.824452	0.111289	0.332723	0.0896281	0.0902411	0.250184	0.714658		0.106063
525																															gastric disorder	18287	0.000561577	0.355967	0.852378	0.654604	3.14006e-07	0.12075	0.71942	1.03996e-09	0.000398781	1.06725e-05	0.000181739	0.71942	0.28426		0.195928	1	0.000426154
526																															intracranial mass	109	0.234405	0.0151775	0.0308754	0.0672312	9.16004e-12	0.0137329	1	4.47753e-09	0.423049	0.000149027	2.54163e-05	1	0.0308153				0.0325048
527	9	imatinib	sunitinib				nilotinib	dasatinib				sorafenib	dasatinib				bosutinib					cabozantinib						sunitinib			feeling abnormal	122289	1.67297e-45	4.51367e-30	2.84062e-10	1.31814e-08	3.17794e-27	1.19883e-13	4.95456e-27	8.68008e-133	7.95352e-14	1.22681e-130	2.33829e-39	4.95456e-27	4.82336e-24	0.0640762	7.73353e-13	0.0429762	2.17394e-31
528																															blood creatine increased	2537	0.0522638	2.03165e-12	1	0.0769823	0.276142	0.190208	0.806986	0.801161	0.00135794	0.435514	0.571216	0.806986	0.633607	0.325966	0.182445	0.0199446	0.121055
529																															heart rate irregular	14543	0.000137261	0.000195664	0.536151	0.404087	0.00864785	0.522145	0.84024	0.104127	0.00516178	6.57545e-08	0.812668	0.84024	0.617191	1	0.341372	0.39275	0.0182064
530	13	imatinib	sunitinib			trastuzumab	nilotinib	dasatinib	dabrafenib, lapatinib, vandetanib	gefitinib		sorafenib	dasatinib		vandetanib										dabrafenib		vandetanib	sunitinib			hypersensitivity	77546	6.97103e-26	6.23737e-54	0.00212506	3.10121e-08	0.000203753	9.66136e-05	3.41337e-06	8.78915e-48	3.14132e-11	1.76171e-50	2.85003e-33	3.41337e-06	1.85493e-15	0.00520731	0.00089814	0.903597	2.13359e-05
531																															hepatic enzyme abnormal	2208	5.30006e-08	0.0578845		1	0.84688	3.36023e-09	0.59977	1.00224e-05	1	0.0436151	0.222546	0.59977	4.66354e-09	0.0469827		0.00166289	0.733189
532																															small intestinal haemorrhage	1225	8.26153e-10	0.200303		0.179161	0.00179069	0.0438054		0.00970626	1	6.06542e-06	1.31056e-05		0.0015713		0.00661097		0.355651
533	2								afatinib							afatinib															metastases to spine	2597	0.0252053	2.93756e-22		0.22303	1.50053e-154		0.808711	1.18787e-45	1.28992e-10	6.62469e-66	3.44449e-22	0.808711	0.000796357	0.332226	0.00135832		0.200245
534	16	imatinib	sunitinib	ponatinib		trastuzumab	nilotinib	dasatinib	dabrafenib, vandetanib	gefitinib	erlotinib	sorafenib	dasatinib		vandetanib								trametinib		dabrafenib		vandetanib	sunitinib			arrhythmia	30315	0.51725	0.000240646	0.885712	0.299621	0.917303	1.56439e-12	0.108549	1.52918e-12	0.0151012	6.7722e-14	0.0555101	0.108549	3.09515e-06	1	0.00240528	0.43581	0.124435
535																															orthopnoea	2198	3.31694e-05	0.00670024	0.0608678		0.000238156	6.00115e-10	1	0.000125262	0.10788	0.403542	0.305176	1	0.000596228				0.732887
536	7		sunitinib				nilotinib		vandetanib			sorafenib			vandetanib												vandetanib	sunitinib			hyperthyroidism	6528	0.00519982	4.86392e-24	0.751108	0.0729727	0.501133	0.000178129	0.651862	0.13672	0.19093	0.00094092	1.06852e-08	0.651862	3.49523e-07				0.000200562
537																															pneumocystis jiroveci pneumonia	4296	0.000124337	0.0428895			0.00331762	0.126519	0.00909585	0.334764	1.49534e-15	2.49106e-15	0.309456	0.00909585	0.137002	0.00486878			0.807896
538	10	imatinib	sunitinib	ponatinib		trastuzumab	nilotinib		vandetanib, vemurafenib						vandetanib			vemurafenib									vandetanib	sunitinib			periorbital oedema	2971	0	1.89892e-34	1	0.118249	0.868189	0.000629528	3.7976e-11	0.727814		0.151438	0.598127	3.7976e-11	0.504242	0.369957	0.596905	0.485286	0.2383
539																															blood iron decreased	4075	5.53711e-10	1			0.255255	8.15448e-06	0.00318555	0.0293515		0.0136879	0.0709546	0.00318555	0.342772	0.0265065	0.353895	0.597874	0.805106
540																															brain herniation	1724	1.81989e-06	0.721399	0.501853		0.507945	3.63847e-11	0.000244659	1	0.00327317	0.0569435	0.102856	0.000244659	0.0825869	0.23513			0.697171
541	7	imatinib					nilotinib	dasatinib		gefitinib		sorafenib	dasatinib				bosutinib														urticaria	70083	3.16329e-33	2.29939e-74	0.000685178	1.65226e-08	5.82257e-14	3.89482e-06	9.66461e-07	3.02446e-39	4.70945e-13	1.60533e-52	6.5344e-13	9.66461e-07	2.37834e-22	0.00933181	0.0392878	0.89961	0.0673372
542																															appetite disorder	2341	0.757168	1.63598e-07	0.611822	1	0.0882272	0.162558	0.608819	0.361341	1	3.41706e-06	0.319776	0.608819	0.00101861	0.305105		0.407434	0.738172
543																															spinal pain	3549	0.528969	0.175251		0.49123	0.00556086	2.73306e-06	1	0.525757	0.382518	0.599677	0.0237981	1	0.839516	0.0185782	0.0965167		1
544	2	imatinib																				cabozantinib									peripheral coldness	7675	0.391599	0.276415	0.000380379	0.643037	0.535668	0.0109395	0.487968	0.312673	0.840191	0.000669132	0.663991	0.487968	0.890309	0.334917	0.736397	0.246755	0.209437
545																															red cell distribution width increased	1393	1.03471e-08	9.84026e-08	0.109803	0.581833	1.69286e-21	3.78394e-07	3.45327e-08	0.0877991		1	0.0642413	3.45327e-08	0.313449			0.0394522
546																															general physical condition abnormal	2930	9.57306e-07	0.000562445			0.312863	0.00618865	0.257601	1	0.0949304	0.772104	0.376255	0.257601	0.503139		0.591818		1
547	1																					cabozantinib									ataxia	7106	0.47547	0.0670718	0.0273564	0.0493797	1.31349e-26	1	0.191969	0.500675	0.398746	0.579362	0.000626604	0.191969	0.0841578	0.302694			0.0135189
548																															skin erosion	1092	2.12799e-09	0.0062625		0.495137	5.13573e-07	0.733092		0.00300511	0.0130202	1.26178e-06	0.0349915		0.0433624	0.156149			0.306436
549	2								vemurafenib									vemurafenib													sunburn	4392	1	1	0.262605		0.000305855	0.0636081	0.196404	0	0.595904	0.723787	0.665853	0.196404	0.140528	7.77773e-05	1	0.625392	0
550	3								vandetanib						vandetanib												vandetanib				staphylococcal infection	23310	0.278967	3.36947e-10	0.072036	0.186683	0.138718	4.842e-07	1.09536e-05	9.2241e-16	2.48341e-09	0.201164	0.00219613	1.09536e-05	1.17994e-09	0.281914	0.343632	0.0736048	3.15994e-05
551	5			ponatinib					afatinib, vandetanib						vandetanib	afatinib											vandetanib				hot flush	32152	2.71723e-21	1.47791e-18	0.0504177	2.78808e-05	1.39237e-34	0.00166738	0.00541183	1.49464e-09	4.99862e-06	1.72039e-27	5.67293e-10	0.00541183	4.0151e-07	8.10527e-13	0.0751548	0.572319	6.46988e-06
552																															organising pneumonia	1856	4.39142e-06	0.104025	0.262651	0.669971	2.75355e-15	0.503181	1	0.00197229	3.05292e-08	0.527948	0.698724	1	0.142166		0.0408954		0.326379
553																															neutropenic sepsis	4317	5.57874e-06	2.28988e-30	0.00896847		2.10483e-179	0.0427006	0.0939362	0.210044	0.412445	0.0320346	0.000743019	0.0939362	0.00920993		0.380217	0.619056	0.144765
554																															oesophageal ulcer	3026	0.785559	1.14448e-12	0.345619		0.187972	0.839989		0.00561231	0.0400715	6.24558e-21	1.53676e-09		0.190286		0.236707	0.147561	0.385855
555	3								vandetanib						vandetanib												vandetanib				frequent bowel movements	8039	0.13119	0.412902		0.175664	0.00016998	0.0639835	0.0139963	0.438617	1	2.9593e-09	3.81393e-06	0.0139963	0.280137	0.00907292	1	0.701972	0.377745
556																															scab	4664	0.582616	0.747137		0.382611	2.26271e-09	0.146669	0.0306108	1.16331e-06	0.795754	7.93335e-05	0.0675974	0.0306108	0.375689	0.515814	0.000119283	0.0881771	0.00372206
557	13	imatinib	sunitinib			trastuzumab	nilotinib	dasatinib	afatinib, vandetanib		erlotinib	sorafenib	dasatinib		vandetanib	afatinib											vandetanib	sunitinib			depression	157386	1.00678e-43	3.91389e-82	0.0160997	2.99278e-23	0.085163	1.18292e-28	1.86491e-32	5.61747e-173	6.79848e-20	1.95355e-100	2.32071e-51	1.86491e-32	9.57059e-61	0.031418	9.31744e-10	0.200614	1.62381e-37
558	1																					cabozantinib									hepatic encephalopathy	6213	0.00403012	5.59436e-10	0.529593	0.00670283	0.0379016	0.000617439	0.0432269	1.85862e-05		8.47714e-07	0	0.0432269	0.00318043				0.0261949
559	2								afatinib							afatinib															condition aggravated	95599	7.97549e-32	1.42547e-34	0.0283297	3.00969e-11	8.12388e-34	1.2123e-16	5.56177e-34	2.62052e-88	5.47073e-08	4.07578e-34	2.62056e-27	5.56177e-34	4.09958e-28	0.362342	6.35851e-06	0.000648997	1.00198e-32
560																															ocular icterus	3124	0.00654632	1.1472e-11		0.723173	0.746313	0.0437862	0.826228	0.000244501		0.486991	6.39246e-17	0.826228	0.273526		0.247711		0.777098
561	6	imatinib					nilotinib		vandetanib						vandetanib							cabozantinib					vandetanib				thrombocytosis	1779	4.32758e-63	0.0648623	1	1	0.00259526	1.55212e-28	0.000983193	0.625513	0.73186	0.880518	3.72829e-05	0.000983193	0.640611			0.122986
562	9	imatinib						dasatinib	afatinib, dabrafenib	gefitinib	erlotinib		dasatinib			afatinib							trametinib		dabrafenib						rash pustular	5051	0.832909	0.00689047	0.0180364	0.388537	9.35336e-11	0.434189	0.0578635	3.34429e-21	3.73873e-07	2.80245e-35	0.000390668	0.0578635	0.0033021	0.544101	9.93619e-13	1	2.11594e-06
563	4	imatinib							afatinib		erlotinib					afatinib															onychoclasis	2408	0.0690937	0.000175146		0.670335	5.4829e-130	0.00234533	0.141627	1.75345e-53	6.63403e-12	2.91748e-28	0.698943	0.141627	4.1463e-05	0.0572311	4.55342e-34
564	10	imatinib					nilotinib	dasatinib	afatinib, vandetanib		erlotinib		dasatinib		vandetanib	afatinib						cabozantinib					vandetanib				anxiety	174058	3.66776e-115	1.10095e-101	9.25306e-07	4.58843e-18	5.66597e-15	7.19012e-33	2.625e-27	4.39645e-188	4.35999e-23	4.33215e-85	1.59584e-66	2.625e-27	6.66173e-62	3.63596e-05	6.91648e-13	2.41034e-07	1.42188e-50
565	3								vandetanib						vandetanib												vandetanib				mucous membrane disorder	1630	0.186863	0.00272752	0.141538		0.0388925	1	0.537929	0.00253267	1.41158e-06	0.00163055	0.00248264	0.537929	1		0.0142331		0.233288
566																															anal incontinence	926	0.122386	0.110428	0.558658	0.350555	0.00056785	0.0565552	0.0507354	0.00111995	0.153266	0.325889	0.000964969	0.0507354	0.0967953	0.117795	1		0.00645871
567	3								vandetanib						vandetanib												vandetanib				diarrhoea haemorrhagic	4740	0.275185	0.0320529		0.773357	0.024256	0.147894	0.860333	9.86913e-12	0.603422	1.99503e-05	0.268372	0.860333	0.597832		0.0593408	0.28605	1
568																															osteomyelitis	17487	0.734241	1.7339e-07	0.182451	1	2.71136e-261	4.08283e-05	0.00337537	0.00425159	2.08685e-08	0.0134024	0.00256176	0.00337537	4.45457e-11	0.35885			0.0128639
569	3								afatinib							afatinib						cabozantinib									supraventricular tachycardia	7030	0.419296	0.793047	0.0260278	0.808116	4.93573e-10	0.234509	1	0.597508	0.833024	0.000541725	2.89605e-07	1	0.0422921	0.0251506	0.730625	0.673424	1
570	1			ponatinib																											retinal vein occlusion	1938	0.732452	0.01142	0.000163071		0.0369169	0.452471	0.154424	0.00922603	0.0764005	0.0759507	4.58519e-20	0.154424	1	0.260164	0.0223435		0.000216639
571	7		sunitinib	ponatinib					dabrafenib								bosutinib						trametinib		dabrafenib			sunitinib			gastric haemorrhage	7002	1.69258e-09	6.44388e-07	0.215774	0.144164	7.46433e-06	0.290978	1	0.0040429	0.396079	0.0314892	3.67608e-14	1	0.4706	1	0.478793	1
572	4								afatinib, vandetanib						vandetanib	afatinib											vandetanib				balance disorder	47653	1.36523e-33	3.43946e-12	0.00589115	0.0526808	0.0161308	2.5156e-05	9.15174e-18	2.78709e-24	8.60411e-10	2.54205e-23	3.32584e-09	9.15174e-18	1.07692e-08	0.267585	0.000542255	0.214662	2.44127e-09
573																															haemorrhage subcutaneous	2230	6.57352e-08	0.000531023	0.594006	0.053107	0.177625	0.238197	1	0.28309	0.00272425	0.0117768	7.81402e-06	1	0.000674949	0.293006	0.494367	0.392545	0.733893
574																															blood potassium abnormal	1189	0.000403598	0.135354			0.789585	0.10264	0.0552285	0.853229	0.621568	0.821528	0.0508874	0.0552285	0.466958				0.123442
575																															gastrointestinal motility disorder	2180	0.000253599	0.0255421			0.050507	0.0974529	1	0.498428	0.00240594	0.402873	0.0235191	1	0.600059	0.287488	0.144205	0.385717	0.49204
576	2								afatinib							afatinib															prostate cancer	10258	2.6422e-40	0.0499834	0.804989	0.107778	2.34556e-11	0.100757	0.119227	1.50839e-15	0.0223488	0.000202594	0.851324	0.119227	7.16743e-06			0.734404	0.0426358
577	2								afatinib							afatinib															gastritis erosive	3591	0.801334	0.32506	0.659913		0.0938147	0.192568	0.305979	0.915901	0.000925443	5.68235e-09	2.40989e-12	0.305979	0.543194		0.0990841	0.00914998	0.789863
578																															breath sounds abnormal	2231	4.20074e-13	1		0.195114	0.000277501	3.30755e-07	1	0.0704573	0.726521	1.80398e-17	0.332863	1	0.805396
579	3								afatinib							afatinib	bosutinib														bronchopneumonia	5349	0.017776	1		0.779971	0.535049	0.0142868	0.0649447	0.0381994	3.82375e-14	0.0100335	0.00167001	0.0649447	0.61934		1		0.670379
580																															groin pain	5385	0.0399753	0.548027	0.484242	0.275674	0.710836	0.545461	1	0.00741026	0.341147	0.33724	0.151771	1	1				0.0516152
581	4								afatinib, vandetanib						vandetanib	afatinib											vandetanib				colon cancer	7521	1.75138e-39	0.0315477	0.777217	0.256787	0.0042192	0.105484	0.217815	8.20641e-07	0.233506	6.87289e-05	0.00718459	0.217815	0.00021229		1	1	0.212481
582	4						nilotinib		vandetanib						vandetanib												vandetanib				subcutaneous abscess	3107	0.136527	0.000167275		0.0476481	0.000455173	0.4312	0.661926	0.495925	0.113841	0.259812	1.33096e-06	0.661926	0.271925	0.383143			0.776877
583	7	imatinib		ponatinib			nilotinib	dasatinib		gefitinib		sorafenib	dasatinib																		effusion	931	0.000107863	0.0462381	0.313607	0.441609	0.379675	0.128899	9.19027e-07	0.400687		0.00208386	1	9.19027e-07	0.0805709
584																															lower gastrointestinal haemorrhage	3987	0.905254	0.0805509	0.219473		0.885806	0.00456137	4.39353e-13	0.0050028	0.0183933	0.535142	1.3664e-11	4.39353e-13	0.178394		1	0.224217	0.204386
585	2								afatinib							afatinib															hepatic pain	2302	0.875082	0.000158733	0.238582	0.658766	5.2447e-06	0.000421145	0.199929	0.0033056		0.515836	2.31863e-35	0.199929	1				0.306057
586																															heart rate decreased	16457	0.00994584	0.39101	0.113681	0.0177227	0.231303	0.0583356	1.69299e-05	0.00224697	0.89073	2.44839e-13	1.47549e-05	1.69299e-05	1	1		0.597345	1.9034e-06
587	3						nilotinib	dasatinib					dasatinib																		cardiomegaly	13842	2.73248e-07	0.382197	0.000697399	0.00323765	9.84553e-26	1.11334e-10	0.0294661	0.00103188	3.18868e-05	0.00222311	0.87168	0.0294661	0.0400609	0.0672213		1	0.000151603
588	3								vandetanib						vandetanib												vandetanib				pneumatosis intestinalis	1180	8.40068e-15	6.70808e-20		0.0440294	0.197781	0.746622	0.730012	0.276374	1.29401e-30	2.6622e-35	4.6616e-09	0.730012	0.0225473		0.315784		1
589	3								vandetanib						vandetanib												vandetanib				neutrophil count increased	6698	0.0098159	3.6263e-07			2.42651e-10	0.00629778	0.374482	0.00324778	0.0514793	0.633375	0.726489	0.374482	0.00166265	0.279412		0.190305	0.0189682
590	7		sunitinib		axitinib		nilotinib		vandetanib						vandetanib												vandetanib	sunitinib			hypoglycaemia	30821	0.493421	8.82619e-10	0.0645983	0.0296746	2.09565e-17	2.09058e-06	2.3183e-08	2.42838e-17	0.423416	0.00012753	3.42434e-45	2.3183e-08	0.0160599	0.490286	0.188664	0.01912	2.21714e-11
591	1						nilotinib																								skin atrophy	2552	1.07077e-10	2.45058e-12		0.00595447	0.20926	0.00112052		0.101838	0.0197503	0.757942	0.0358986		0.466071	0.0606387	0.0445669	0.112193
592																															nodule	6186	4.23666e-07	0.278847	0.75369	0.805035	1.06794e-05	0.414396	0.0710947	0.313552	0.077871	0.0161105	0.00147927	0.0710947	0.234839		1	1	0.0523921
593	2					trastuzumab				gefitinib																					pulmonary toxicity	2082	0.00806993	0.330671	0.568973		1.14124e-21	0.626544	0.00113538	0.267375	7.08567e-05	4.34102e-11	0.0362437	0.00113538	0.596091			0.37211	0.0015873
594	3								vandetanib						vandetanib												vandetanib				ileus paralytic	3251	3.91273e-06	0.0923253		0.729275	0.0372577	0.697109	0.000216915	0.824954	0.000102659	0.491625	2.488e-05	0.000216915	0.0527768	0.0147689	7.93373e-05		0.275385
595	2								afatinib							afatinib															spinal cord compression	2426	0.020662	3.0805e-22		0.195588	3.69871e-06		0.804927	1.39521e-05	0.00429254	0.0020909	3.63823e-11	0.804927	3.40913e-05	0.31423			0.321282
596	1	imatinib																													cardiogenic shock	6753	0.313975	3.55548e-05	0.35743	0.457614	0.0111134	0.418015	0.0178208	4.93604e-06	1	0.00569146	0.162773	0.0178208	0.0545754	0.0895983			0.178255
597	2								afatinib							afatinib															acute prerenal failure	1656	0.0944983	0.586868		0.277517	0.0214985		0.00851695	0.757266	1.62306e-06	6.53876e-08	0.00768229	0.00851695	0.766448		0.0920745		0.688191
598																															coma	27175	0.999999	0.228983	0.288172	1.41178e-05	0.000149619	0.461279	0.00150761	1.12225e-16	0.0102444	0.343861	0.00923415	0.00150761	2.1304e-09	0.805523	0.00459882		0.339938
599																															hepatitis fulminant	2524	0.015553	3.1789e-08	1		1	0.0232393	0.627315	0.312252	0.00131521	0.0423166	4.03709e-10	0.627315	0.631974			0.431188	1
600																															diverticular perforation	1525	0.337814	1.33248e-12		0.614996	5.30992e-07	0.387821	0.122902	0.00549794	0.00896094	0.688549	4.5429e-12	0.122902	1	5.06057e-06	0.372702		0.00528181
601	8		sunitinib	ponatinib			nilotinib		pazopanib, vandetanib					pazopanib	vandetanib												vandetanib	sunitinib			blood glucose increased	105217	2.85456e-56	3.18699e-44	0.31499	3.77859e-08	2.16221e-46	6.04479e-20	1.22553e-25	1.56459e-163	1.96663e-13	2.61461e-59	4.81472e-21	1.22553e-25	1.76897e-41	0.000145646	1.15096e-10	9.55106e-06	1.29573e-35
602	2								afatinib							afatinib															wound infection	4838	0.829174	0.090052	1	0.775855	2.785e-06	0.749341	0.0777063	0.0684528	0.802247	0.14321	0.0753516	0.0777063	0.861526	0.00733539	1		0.16936
603																															peripheral artery thrombosis	504	0.15274	0.842663	5.25081e-10	0.218243	0.142406	3.04274e-28	0.51865	0.0161793	3.19946e-06	0.202737	5.41118e-05	0.51865	0.739595
604	1								lapatinib																						haemoglobin abnormal	2418	0.64634	1	0.076074		3.50752e-06	1	0.317496	0.897499		0.000160091	0.000601635	0.317496	0.141482			0.102649	0.529264
605	4						nilotinib		crizotinib, vemurafenib									vemurafenib	crizotinib												photophobia	8656	0.1704	8.98997e-08	0.410013	0.391285	0.00176956	0.407696	0.600663	0.00174297	0.181396	0.000751999	2.05227e-09	0.600663	1.18815e-05	0.389317	1		0.000133778
606																															pancreatic disorder	2577	0.456711	0.0191405	1.53258e-06	1	0.00654608	5.12592e-10	1	0.708086		0.0129154	4.07806e-08	1	0.22717	0.330146		0.020768	1
607	5		sunitinib						vandetanib						vandetanib												vandetanib	sunitinib			gingival pain	5358	0.680809	7.3549e-75	1	0.00756985	8.04432e-63	0.171493	0.0962468	0.00930478	0.144074	0.0876244	1.27967e-06	0.0962468	0.324631	0.203065	0.681577	1	0.0514676
608																															leukaemia	3923	2.78506e-23	0.000141878	0.0767119		0.0295539	4.39144e-06	0.0101992	4.70258e-05	0.146295	0.002515	0.0321548	0.0101992			1	0.0123063	1
609																															hydrothorax	366	4.98158e-05	4.59039e-26			1.24964e-12	0.175263	2.0924e-08	0.00257509		5.39283e-07	1.04544e-08	2.0924e-08			0.105878		0.31193
610	1						nilotinib																								subileus	1631	0.00208412	2.9395e-15		0.000654114	0.174946	0.00249762		0.0574907	1.84433e-08	0.00022702	0.00249484		1		0.0142561		1
611	4						nilotinib		vandetanib						vandetanib												vandetanib				urinary incontinence	18545	4.2958e-05	3.24743e-08	0.0415366	0.0180885	0.232228	8.94967e-05	0.000670678	7.58753e-09	0.796013	6.19841e-08	0.123637	0.000670678	2.83358e-05	0.543516	0.141021		0.000308247
612																															fibrin d dimer increased	2158	2.47431e-05	0.15106	0.00203773	1	0.32765	0.341382	0.790525	0.274144	0.102704	0.0609703	0.0222668	0.790525	0.197531	0.0451046	0.483109		0.731784
613																															intestinal ischaemia	3488	0.799828	0.00265169	0.171983	0.0727131	1.89164e-12	0.573827	1	0.749066	3.88104e-07	0.0344151	1.17187e-05	1	0.839352	0.10485	0.0239893
614	2								crizotinib										crizotinib												vitreous floaters	4141	0.00201854	0.00116219	4.85812e-08		0.784947	0.12847	0.00916958	1.50358e-34	0.415744	0.635531	0.470285	0.00916958	4.23937e-05				0.467787
615	1																bosutinib														acute lymphocytic leukaemia	1418	4.14822e-145	0.018139	6.31596e-14	0.588326	1.51461e-09	1.38205e-22	2.52019e-27	0.402056	0.00124638		1	2.52019e-27				2.02559e-05	1
616																															paralysis	8853	0.0186464	0.320118	0.79229	0.141742	0.396064	0.421081	0.309926	0.0012505	1	0.0507698	0.765901	0.309926	0.707793	1	0.762938	0.729415	0.327536
617	11		sunitinib		axitinib			dasatinib	pazopanib, vandetanib			sorafenib	dasatinib	pazopanib	vandetanib							cabozantinib					vandetanib	sunitinib			transient ischaemic attack	27001	3.69755e-08	0.19484	1.36087e-06	0.624197	2.04118e-07	0.17851	1.66319e-12	2.04257e-12	0.0539438	1.72922e-13	0.816643	1.66319e-12	0.659778	0.456339	0.378415	0.0374163	7.78393e-05
618																															aortic arteriosclerosis	2521	0.00155256	0.578538	3.46915e-07		2.34089e-37	3.67622e-05	1	0.720567	0.300479	0.00275363	0.468803	1
619																															bronchopulmonary aspergillosis	3204	9.99481e-23	0.00456111		1	0.000788312	0.031275	5.64071e-07	0.186773	0.354184	0.785985	0.320615	5.64071e-07	0.141449	0.0155456		0.170089
620	1	imatinib																													retinal haemorrhage	5108	4.57891e-08	0.181342	0.729473	1	0.0426291	0.437241	0.394735	8.29321e-06	0.00011601	0.0218185	0.015505	0.394735	0.0164835	0.548125		1
621																															metabolic acidosis	14939	0.00383681	0.118291	0.540841	0.620319	0.0543832	0.0184952	0.00198928	1.39523e-15	0.193157	0.37116	2.50832e-10	0.00198928	7.18184e-05		0.343348		5.43507e-05
622	9	imatinib					nilotinib	dasatinib	vandetanib				dasatinib		vandetanib						regorafenib	cabozantinib					vandetanib				tremor	92169	3.67781e-56	6.66161e-43	3.10263e-06	6.2153e-13	0.003734	9.10603e-19	1.47051e-29	2.59653e-79	2.589e-11	5.64923e-67	2.06575e-19	1.47051e-29	1.30802e-31	0.0606331	9.47791e-07	5.98548e-07	1.67837e-15
623	3							dasatinib		gefitinib			dasatinib																		congestive cardiomyopathy	3473	3.4407e-05	0.00824018	0.00322304		2.08181e-34	0.00772413	0.403538	0.914809		0.110192	0.329493	0.403538	0.540741				0.2793
624	3								dabrafenib														trametinib		dabrafenib						lymphoedema	3429	0.0286437	0.0584107			6.57316e-155	0.0567642	1	2.29848e-11	0.538984	0.00193144	1	1	0.302802				0.0266754
625	1			ponatinib																											peripheral ischaemia	2698	0.00021039	0.0322473	2.41517e-16	1	1	1.33437e-53	0.000310992	0.000353735	0.488599	0.00139096	0.000766607	0.000310992	0.346445	0.342632		0.452891
626	4								vandetanib						vandetanib		bosutinib										vandetanib				lobar pneumonia	3068	0.586576	0.351099	0.0372593		1.10238e-13	0.426522	0.0464158	0.0664678	2.11557e-10	0.887589	2.81077e-08	0.0464158	0.0755718	0.37939
627	7		sunitinib	ponatinib			nilotinib	dasatinib			erlotinib		dasatinib															sunitinib			acute coronary syndrome	6171	0.0842135	0.224653	2.53762e-11	0.0174332	2.44832e-05	5.17002e-70	0.640945	0.93603	0.072196	0.000313309	7.04343e-07	0.640945	0.00494099	0.249269	1	1	0.424338
628																															therapeutic response decreased	27902	1.64617e-38	1.08383e-28	0.0705242	8.93944e-07	2.62286e-10	0.000438343	0.71613	5.1603e-14	0.0203367	1.61522e-23	1.29803e-23	0.71613	0.0829522			0.54315	2.97174e-09
629																															pleurodesis	118	7.46826e-08	0.0183289			4.59245e-15		0.0176495	1.8622e-11	5.88503e-08	2.11483e-09	2.22825e-05	0.0176495	0.185141
630																															skin burning sensation	10307	0.000272121	0.0250144	0.0768989		0.00571956	0.00615755	0.0410111	0.000109373	0.057131	0.356118	0.000948533	0.0410111	0.000194391		0.776626	0.734781	0.876407
631	15	imatinib	sunitinib			trastuzumab	nilotinib	dasatinib	afatinib, lapatinib, pazopanib, vandetanib	gefitinib	erlotinib	sorafenib	dasatinib	pazopanib	vandetanib	afatinib											vandetanib	sunitinib			anorexia	20380	7.64064e-13	3.44225e-51		0.000602932	0.799996	0.00326362	0.0885951	0.00898904	5.11439e-103	1.11266e-18	1.68892e-153	0.0885951	1.59053e-08	0.388604
632																															convulsion	81688	1.49594e-29	0.246288	4.5038e-06	0.0345049	0.144405	1.48968e-29	5.35463e-20	4.43215e-17	0.00959389	2.19599e-07	0.132765	5.35463e-20	8.72898e-16	0.670998	8.3112e-09	4.07886e-07	5.62029e-05
633																															duodenal perforation	486	1	4.50952e-06			0.00433673	1	0.0516389	0.000334459	3.76418e-06	1.95743e-07	0.00263316	0.0516389	0.0535708	0.0727747	0.000486057		0.39131
634	2							dasatinib					dasatinib																		oral disorder	5507	0.00157325	2.07298e-11	0.529706	0.0023432	1.41227e-45	0.0242232	0.00311376	1	2.215e-10	0.766987	0.0289361	0.00311376	0.0909064		0.0133901	0.40618	0.840989
635	6		sunitinib					dasatinib					dasatinib									cabozantinib	trametinib					sunitinib			rhabdomyolysis	27498	0.00569349	3.67846e-05	0.172094	0.000373475	2.16852e-20	0.286273	1.04236e-07	3.01405e-18	0.0255416	6.4547e-11	0.168131	1.04236e-07	4.4045e-13	0.459022	0.29942		0.0366446
636	3								vandetanib						vandetanib												vandetanib				cognitive disorder	22953	9.16835e-07	0.161047	0.868842	0.232906	0.0428804	0.000812379	0.000426004	5.59657e-11	0.0373192	7.53945e-15	2.50331e-10	0.000426004	6.70702e-05	0.595673	0.85082	0.0729922	0.0789386
637																															hyperchlorhydria	1835	0.860418	2.35618e-09		0.109377	0.522512	1.07407e-07	0.0049581	0.183785		1	0.259743	0.0049581	0.00545669		0.109196
638	3	imatinib	sunitinib																									sunitinib			necrosis	3927	1.04084e-05	9.38939e-05	0.675325	1	0.00862431	1.57138e-22	0.238904	0.544389	0.0449897	7.99259e-06	0.649571	0.238904	0.563595			0.584344	0.20223
639	3						nilotinib		afatinib							afatinib															wheezing	22288	0.762877	1.31934e-18	0.403129	0.00429581	6.08907e-05	0.00954354	0.0736287	1.19094e-12	1	0.00239788	9.89016e-10	0.0736287	2.42522e-05	0.168633	0.563803	0.25702
640																															cholecystitis acute	4457	0.910543	6.32868e-16	0.000108943	0.538351	0.276072	0.0664422	1	0.217452	0.282985	0.484387	0.000528535	1	1	0.0332269	0.157475	0.630798
641	2								afatinib							afatinib															malignant ascites	473	0.00149015	1		0.256238	0.660319	0.623777		1.68335e-08	0.0578672	3.30839e-13	8.8032e-13		0.0501821		0.000449337		0.0130662
642																															sputum discoloured	3457	0.158486	0.616639	0.407165		0.0193196	0.0370482	0.0366496	0.66658	0.215227	0.595464	0.328857	0.0366496	0.303365		0.285159	0.538284	1
643																															blood phosphorus increased	1330	0.210354	0.0661645	2.08943e-05		0.00333188	0.35998	1	0.00785268		0.391235	0.193569	1	0.505013				1
644	3								vandetanib						vandetanib												vandetanib				presyncope	12106	3.83866e-05	1	0.355875	1	0.000526974	0.0025497	0.268549	0.0580921	0.0239715	0.000122945	0.00128918	0.268549	2.87203e-06	0.443457	0.285804	0.534486	0.0038329
645	4	imatinib		ponatinib						gefitinib		sorafenib																			dermatitis exfoliative	5097	3.6731e-14	0.18119	0.00526922	0.389811	0.525936	0.0290947	0.16906	1.29938e-06	2.07631e-11	0.0116092	0.00455044	0.16906				0.31527	7.48054e-38
646	1	imatinib																													myelodysplastic syndrome	9395	1.43383e-22	0.000358144			6.16738e-06	0.303756	0.00153808	2.69482e-12	0.000393123	0.00278397	0.00156252	0.00153808	2.63981e-06	1	0.543004	1	0.00852434
647	4							dasatinib	dabrafenib				dasatinib												dabrafenib						panniculitis	865	0.006333	0.202754			0.347301	0.106236	0.000833545	5.22406e-68		0.279808	0.521319	0.000833545	0.6651				1.65786e-38
648																															acute abdomen	1119	1.27316e-06	0.00751488	0.363835		0.0245324	1.55955e-07	1	0.341874	0.599286	0.0297137	3.53235e-13	1	0.721181				1
649	4	imatinib							afatinib							afatinib						cabozantinib									cataract	28312	0.00422447	2.1477e-20	0.881442	0.0165847	0.00836449	0.742669	0.112069	2.23471e-28	0.00161047	1.28878e-14	6.64943e-15	0.112069	1.09217e-10	0.340693	0.0579415	0.0260029	8.12809e-05
650																															mitral valve incompetence	11698	0.0368681	2.37554e-05	2.46681e-06	0.0137906	3.04619e-172	0.153818	0.143221	0.292778	0.328536	3.56939e-07	0.860641	0.143221	5.73488e-06
651	2								afatinib							afatinib															renal cell carcinoma	3456	2.00193e-12	0		0	3.20839e-05	0.0438235	0.101378	7.2578e-18	0.281899	0.000575668	0	0.101378	1.78589e-54				0.148017
652	5						nilotinib		afatinib, vandetanib						vandetanib	afatinib											vandetanib				eye pruritus	9440	0.588426	1.69242e-08	0.198084		8.21055e-05	0.00036174	0.0443777	0.00619216	0.365282	4.39213e-09	2.0275e-05	0.0443777	2.68132e-06		0.0727278		0.746533
653	3								vandetanib						vandetanib												vandetanib				pulmonary thrombosis	4509	0.43296	9.41787e-06	0.112189	0.540072	0.588571	0.012119	0.00970963	2.35427e-07	0.427087	0.0360453	0.0146865	0.00970963	0.0709534		0.0029545	1	0.0550959
654	1	imatinib																													aphagia	6499	0.136007	6.92752e-27	0.531853	0.311893	0.143395	0.890633	0.0022537	0.117376	0.384899	0.120939	3.40985e-127	0.0022537	0.175312	1	1	0.179237	0.237002
655	10	imatinib					nilotinib	dasatinib	vandetanib	gefitinib		sorafenib	dasatinib		vandetanib		bosutinib										vandetanib				erythema multiforme	6256	1	0.162901	0.328075		0.25427	0.122479	0.043711	5.81053e-05	0.260465	0.553143	2.71646e-145	0.043711	0.647938	0.0752379	0.717502	0.407571	2.83257e-07
656																															abnormal faeces	3441	0.0388968	0.011557	0.0138406	0.480668	0.0030822	0.343346	0.536018	0.517245	1	0.689146	0.0326386	0.536018	0.677561		1		0.278307
657	2							dasatinib					dasatinib																		toxic skin eruption	5670	5.21706e-13	0.000184186	1	0.27939	0.71785	0.0545453	0.193049	8.48896e-07	0.152397	0.0487094	3.36308e-14	0.193049	0.00599019	0.0597617	1	0.00195381	4.88354e-25
658																															renal failure chronic	12348	5.44873e-21	0.2902	0.257405	0.716968	0.415483	0.00268552	0.826686	1.60934e-12	0.0791531	0.00119202	0.0861334	0.826686	0.000687784	1		0.53684	0.0324071
659																															oral herpes	7665	0.00348423	0.0785387	0.248784	0.103773	0.000290724	0.257725	0.011969	0.00310978		0.0506805	4.89822e-05	0.011969	0.00144464		0.306913	1	0.10373
660	3	imatinib							afatinib							afatinib															eructation	8133	0.0154222	0.0014332		0.824535	0.483121	0.140083	0.0042568	0.833428	0.844358	0.0300147	0.526627	0.0042568	0.591788			0.0375979	0.162644
661	4								vandetanib						vandetanib		bosutinib										vandetanib				cytolytic hepatitis	5343	3.81705e-18	1.01139e-13			0.534804	0.288787	0.404347	0.038092	3.98622e-08	0.0875153	0.515587	0.404347	0.031702				0.391461
662																															thrombotic thrombocytopenic purpura	3096	0.346021	2.72307e-09			0.19017	0.159693	0.266984	0.0299717	0.744902	0.00010353	0.863183	0.266984	0.82661		0.0158452
663																															blood creatinine abnormal	1305	0.398893	6.14745e-06	0.409912	0.558153	0.452464	0.203415	0.492364	0.0128448	0.28852	0.125532	0.421122	0.492364	0.497897				0.0116932
664	4	imatinib					nilotinib		vemurafenib									vemurafenib													arthritis	39738	7.39314e-05	1.43339e-16	0.166139	0.0012027	0.555084	2.98809e-06	8.66308e-16	2.28634e-43	1.40592e-07	5.03191e-23	8.63461e-11	8.66308e-16	1.32797e-13	0.306609	0.00368547	0.126246	0.000504835
665	1									gefitinib																					seborrhoeic dermatitis	950	0.328371	0.000692216			1	0.135768		0.0592976	1.59749e-06	1.77718e-14	0.00572992				0.00327804		0.0747447
666	8		sunitinib				nilotinib		crizotinib, vandetanib						vandetanib				crizotinib				trametinib				vandetanib	sunitinib			bradycardia	29216	6.40925e-11	0.414323	0.557205	0.0774472	0.711387	0.301911	5.85547e-11	3.65351e-06	0.35654	8.51194e-34	2.81788e-05	5.85547e-11	0.10501	0.638939	0.0426433		8.99244e-11
667	2								afatinib							afatinib															testicular swelling	757	0.00785247	0.00107791		0.37736	0.735621	5.58646e-06	0.0421912	1	0.127929	0.776139	1.25079e-05	0.0421912	1				0.538504
668	3								vandetanib						vandetanib												vandetanib				clostridial infection	4553	0.219092	0.445183			0.000388334	0.0983567	0.468101	0.224225	0.196735	0.000439695	0.322361	0.468101	0.103953	0.507381			0.34563
669																															onychalgia	479	0.730008	0.00214103		0.259026	1.03084e-50	0.0780805	0.558913	5.733e-58		4.11762e-12	7.22912e-05	0.558913	0.564441		4.85451e-07		0.386942
670																															metastases to the mediastinum	228	0.0198328	1.15046e-20			1.36815e-40			1.59226e-14	1.1969e-09	1.47267e-12	2.89006e-16		0.00760003				0.207765
671																															cell marker increased	442	2.13421e-08	0.154781			0.157027	0.232074	0.17492	0.0639122	0.00596636	0.0381785	0.0360013	0.17492	0.53556			0.0940684
672	1						nilotinib																								pleurisy	4781	1.37372e-08	0.831984	1	0.775261	0.0659619	3.71912e-05	8.07792e-39	0.013305	0.800055	0.821155	0.272212	8.07792e-39	0.0780098		1	1
673																															metastases to gastrointestinal tract	172	1.45288e-05	1.94913e-05		0.00536326	0.411759	0.0497683	1.35321e-05	0.00499499		5.68137e-08	6.67248e-07	1.35321e-05		0.000348941			0.000779336
674																															neurological symptom	3123	0.106078	0.148879	1	0.134567	0.000478827	1	0.190813	0.214655	0.04542	1	0.000267295	0.190813	0.391165		0.615217		1
675	2								afatinib							afatinib															oxygen saturation decreased	20691	0.00402792	1.49846e-06	0.488935	0.00197776	6.02111e-07	8.24841e-05	0.000499993	1.84609e-20	1.00747e-08	0.0445742	1.42932e-07	0.000499993	6.16904e-07	0.390862	0.689382	0.639775
676																															brain neoplasm malignant	1047	0.000105847	0.166011			2.49766e-10		1	2.92634e-17	0.574998	0.00498633	0.545035	1	0.00265782	0.0118765	0.273964		0.000827593
677	5							dasatinib	vandetanib				dasatinib		vandetanib												vandetanib				ventricular tachycardia	11318	9.80432e-05	0.167403	0.0290483	0.850927	0.864936	1	0.000227232	3.48085e-12	0.243916	0.00661039	0.210082	0.000227232	0.000166347	0.258495			0.555458
678	7			ponatinib					dabrafenib								bosutinib					cabozantinib	trametinib		dabrafenib					tofacitinib	nervous system disorder	23675	3.27313e-06	1.05588e-06	0.516328	0.0884491	0.34686	0.0144706	2.74705e-06	3.40666e-08	0.0297724	2.69154e-07	2.10859e-09	2.74705e-06	6.42992e-07		0.0582	0.0749253	0.153906
679	3								vandetanib						vandetanib												vandetanib				ocular hyperaemia	17339	7.11033e-08	4.30149e-06	0.851077	0.000399946	2.38249e-05	0.00986944	0.000692652	0.0576088	0.291032	0.906653	2.45945e-11	0.000692652			0.0141526	0.200552	1.87895e-14
680	6		sunitinib	ponatinib						gefitinib	erlotinib	sorafenib																sunitinib			ischaemia	3807	0.715827	0.285704	0.669601	0.0935015	0.88315	8.50001e-15	1	0.35631		0.309512	0.537084	1	1	0.119174	1		1
681	7		sunitinib	ponatinib				dasatinib			erlotinib		dasatinib									cabozantinib						sunitinib			venous thrombosis	2756	0.21232	0.588677	0.00150754	0.71069	0.000642145	0.839463	0.0723601	0.00502392	0.0996803	0.113431	0.860811	0.0723601	0.504405	0.370447			0.384401
682	12	imatinib			axitinib		nilotinib	dasatinib	afatinib, vandetanib			sorafenib	dasatinib		vandetanib	afatinib	bosutinib					cabozantinib					vandetanib				tinnitus	23517	6.96524e-07	3.30013e-16	0.189771	0.43108	0.000485833	0.666071	0.0025534	3.52712e-12	0.000829186	4.50342e-08	0.0405734	0.0025534	0.00355907	0.283338	0.851159	0.825402	0.00542418
683	3	imatinib						dasatinib					dasatinib																		acute febrile neutrophilic dermatosis	1103	0.00475856	0.0726868	0.359707		1	0.0808924	2.7465e-05	0.850025	0.0134595		0.0012601	2.7465e-05	1				0.00594805
684																															aphonia	5827	0.138822	0.17867	0.736733	1.06186e-21	1.54952e-07	0.190541	0.00609497	0.679142	0.64212	0.182631	0.708077	0.00609497	0.00425855		0.105649		0.540627
685	2								afatinib							afatinib															ischaemic stroke	9521	0.00874193	0.0349209	6.5314e-07	0.0987506	0.063098	3.50185e-10	0.135091	2.39398e-05	0.717478	0.200702	0.0189594	0.135091	0.0638213	0.0175834	0.382519	0.476819	0.00596363
686	6								afatinib, dabrafenib			sorafenib				afatinib	bosutinib						trametinib		dabrafenib						abdominal pain lower	14443	0.61747	0.000755063	0.674698	0.239869	3.12849e-05	0.581053	0.0150615	9.61094e-05	0.378166	8.53984e-08	0.579412	0.0150615	1		0.144883	0.391568	0.00591013
687																															swollen tongue	17969	0.160941	0.0425973		0.548798	5.96638e-11	0.00167673	2.68131e-05	2.34755e-08	0.000560047	3.23696e-09	0.00681933	2.68131e-05	2.03411e-05	1	0.00164323	0.80442	0.00147729
688																															paraneoplastic syndrome	476	9.30121e-10	0.292825			2.20489e-05	0.626103		0.133004	3.34371e-06	3.13128e-15	9.86172e-06		0.00999939				0.38506
689	6								afatinib, dabrafenib, vemurafenib							afatinib		vemurafenib					trametinib		dabrafenib					tofacitinib	malignant melanoma	6489	0.00496917	0.00011347		0.453457	0.00468683	0.0270411	0.00959097	8.89041e-61		0.000317942	0.812628	0.00959097	0.000271123				9.06618e-131
690																															adverse event	47937	2.94614e-73	3.35514e-58	5.25455e-05	7.04799e-09	1.01718e-39	7.37875e-37	5.3644e-90	0.0643975	1.60207e-13	2.95684e-36	3.56012e-18	5.3644e-90	0.00416389	0.714473	0.087318	0.000561541	1.50539e-18
691	4								afatinib, vandetanib						vandetanib	afatinib											vandetanib				urosepsis	5047	0.526216	0.000265699	0.0179746		2.80422e-10	0.0181384	0.00321691	0.328512		0.27053	0.281915	0.00321691	0.494833	0.543817	0.0710668		0.0730726
692																															escherichia urinary tract infection	2550	0.653582	0.0409163	1		0.718188	1	0.00181991	0.315772	0.158063	0.640902	0.446756	0.00181991	0.341134	0.0605558	0.541509
693																															bone marrow disorder	1762	1.33222e-32	0.597655			0.000167521	5.47199e-11	0.0120006	0.227842	0.0158075	0.134562	0.25571	0.0120006	1			0.325548
694																															ejection fraction abnormal	410	0.00273978	3.05341e-05			6.10886e-34	0.000241976	0.00569595	2.83249e-10			0.0285022	0.00569595
695	6		sunitinib				nilotinib	dasatinib				sorafenib	dasatinib															sunitinib			discomfort	19355	0.00228705	0.00450644	0.116687	0.00248221	2.50488e-17	0.129957	5.9434e-09	1.90127e-10	0.00206192	3.80286e-07	0.000137484	5.9434e-09	1.14155e-05		0.103284	0.672971	3.2958e-09
696	1										erlotinib																				ulcer haemorrhage	4487	0.368434	0.27194	0.704179	0.539328	0.136442	0.187942	0.466116	0.000897587		0.484633	0.254563	0.466116	0.0299682				0.101047
697																															escherichia infection	4100	9.36493e-06	5.01333e-05		0.530405	1.59713e-07	0.0152293	0.850835	0.0173299	1.12995e-05	0.0371145	0.766575	0.850835	0.850958	0.471419	0.132241
698																															meningitis	3958	0.811189	0.159855	0.676837	1	0.564271	0.860495	0.240634	0.268703	0.00053484	0.262195	1	0.240634	0.341218		0.00798211		0.453139
699	2								afatinib							afatinib															venous thrombosis limb	1545	0.122708	0.345375	0.464471		0.0322079	0.00169662	0.343506	0.0525765	0.134159	0.430312	0.806344	0.343506	0.533395				1
700	2							dasatinib					dasatinib																		myocarditis	3304	0.248438	0.61686	0.407584	0.482496	3.07587e-73	0.449623	0.836851	0.388729	0.763368	0.00779992	0.0329841	0.836851	0.303437	0.00226679			0.0103774
701																															increased tendency to bruise	5423	0.153643	0.0583159	0.731528	2.88639e-06	0.110025	0.13383	0.868577	0.606734		7.6501e-05	0.518222	0.868577	6.77535e-07	0.569734		1	0.194567
702	5			ponatinib			nilotinib		pazopanib					pazopanib			bosutinib														exfoliative rash	1547	0.00158188	0.860331	0.000810446		0.0767509	0.281334	1	9.68932e-05	1	1.75795e-07	2.48786e-12	1	0.775774	0.00271845			0.105968
703	1											sorafenib																			skin cancer	6768	0.119734	0.060487	0.358377	0.141896	0.227054	0.2259	0.768546	0.0907276		1.65214e-05	0.00767875	0.768546	0.000192096	1	1	1	6.89873e-11
704																															intervertebral disc protrusion	17135	0.000289165	2.34145e-08	0.849295	0.00314577	7.35437e-31	0.736138	1.73227e-06	1.00382e-06	0.347807	1.66354e-06	4.04619e-06	1.73227e-06	1.06002e-08		0.0741248		5.78316e-05
705	1								lapatinib																						platelet disorder	1117	0.647985	3.20085e-05			0.000868897	2.92219e-05	0.00016436	0.445029	0.59863	0.639465	1.30203e-10	0.00016436				0.000131646
706	3	imatinib					nilotinib				erlotinib																				skin hyperpigmentation	3190	0.00117504	0.601616	0.140311		1.99055e-14	0.111722	0.391304	0.0562744	0.0493613	0.781659	0.866151	0.391304	1	0.391055	0.623022		0.267907
707	2								afatinib							afatinib															pruritus generalised	17712	0.00790286	3.64796e-15	0.134237	0.069538	2.66348e-11	4.55784e-13	3.54633e-05	5.95395e-12	0.00790532	1.05241e-15	0.00204371	3.54633e-05	2.12744e-08	0.536456	1	0.200575	0.00198692
708																															rib fracture	13076	0.087309	0.123665		0.162193	2.17654e-25	0.00894915	2.6968e-05	0.00338653	0.090017	0.00164962	0.0154861	2.6968e-05	0.000694081		0.201796		0.0391523
709																															left ventricular hypertrophy	3839	2.59798e-05	0.905955	0.00111392		1.99283e-29	3.2201e-26	0.235007	0.00413365	0.0407318	0.0436351	0.000562607	0.235007	0.0773213
710																															escherichia sepsis	1831	0.00703019	0.0820566	0.169755	1	0.00536369	0.600042	0.561827	7.90959e-05		0.0272829	0.110993	0.561827			0.108805		6.62597e-07
711																															blood pressure diastolic decreased	3519	0.126463	1	0.0561639		0.0666308	0.573757	0.540683	0.0008951	0.027492	0.509064	0.518476	0.540683	0.305273				0.280968
712	4						nilotinib	dasatinib					dasatinib				bosutinib														drug eruption	9682	2.77279e-06	0.000428346	0.199633	0.0377739	0.117827	0.0240365	0.0133659	0.0464307	0.0017586	0.00872222	3.79686e-10	0.0133659	0.0136253	0.192359	0.229649	0.730883	2.82483e-16
713	10		sunitinib	ponatinib			nilotinib		afatinib, dabrafenib, vandetanib			sorafenib			vandetanib	afatinib									dabrafenib		vandetanib	sunitinib			influenza like illness	50711	4.27476e-40	4.84692e-30	0.00116814	1.25418e-09	0.021943	2.4551e-19	2.44181e-06	1.14997e-38	2.46072e-12	5.55974e-60	9.14525e-17	2.44181e-06	2.91799e-22		5.20982e-06	1	1.14912e-08
714	4						nilotinib		vandetanib						vandetanib												vandetanib				diabetes mellitus	51976	0.574866	9.94192e-16	0.227077	5.99336e-07	7.00911e-15	1.58047e-15	2.32876e-15	3.79755e-83	7.58301e-08	4.84442e-60	9.09989e-10	2.32876e-15	1.13272e-21	0.0758789	0.000207854	0.459228	8.76369e-11
715	3								vandetanib						vandetanib												vandetanib				nasal congestion	24931	4.6286e-06	3.67853e-08	0.0173404	0.0033109	0.774683	0.00097603	1.46586e-05	5.38979e-24	0.000343186	5.42931e-07	1.77014e-09	1.46586e-05	6.03054e-10	1	0.4654	0.195224	6.61846e-09
716																															blood pressure fluctuation	8694	2.55593e-06	1.73492e-14	0.173724	0.669162	0.0113136	0.286555	0.00167568	0.00110981	0.182142	3.70989e-08	0.000217518	0.00167568	0.436706	0.0483098	0.752316	0.721601	0.0165894
717																															decubitus ulcer	5875	0.0015817	1.37922e-08	0.0109362	0.597437	3.70549e-09	0.0136315	0.0246087	0.620598	0.000466073	7.37907e-07	1.01164e-08	0.0246087	0.636427	0.232372	0.0360485		0.145521
718	4								vandetanib						vandetanib							cabozantinib					vandetanib				cholelithiasis	28764	0.535336	0.89663	0.137799	0.00196317	0.122302	0.0504455	4.97968e-12	4.61504e-18	0.00122695	0.000646524	0.144237	4.97968e-12	1.18417e-07	0.468383	0.0161871	0.232628	1.49565e-08
719	4			ponatinib					dabrafenib														trametinib		dabrafenib						ocular toxicity	234	0.0215687	1			0.514167	0.0849637	0.0078256	0.000806654		6.37562e-05	0.478428	0.0078256	0.333699		0.0690504		0.00188107
720	8		sunitinib	ponatinib			nilotinib		pazopanib, vandetanib					pazopanib	vandetanib												vandetanib	sunitinib			blood glucose decreased	28808	9.04167e-19	0.5164	0.000188679	0.0324278	9.71164e-18	6.4523e-10	6.35622e-08	7.95699e-29	0.000116481	1.94481e-19	0.653455	6.35622e-08	0.000622748	0.341402	0.237727		1.51662e-09
721																															ventricular hypokinesia	2352	6.19544e-09	0.12926	8.04709e-15		4.10847e-46	1.02461e-08	0.452696	0.29475		0.746728	0.321345	0.452696	0.312787	0.306293
722	1	imatinib																													immunosuppression	3075	0.00154287	0.0165108	7.6961e-07		0.869601	0.0261681	0.0239289	5.26388e-05	0.529594	0.0103838	0.0573056	0.0239289					0.387649
723	2			ponatinib			nilotinib																								peripheral arterial occlusive disease	2628	3.15213e-13	0.0300477	6.71977e-95		0.0432276	0	2.11458e-18	0.0004107	0.738758	0.0136086	1	2.11458e-18	0.260039			2.21671e-09
724																															tumour excision	482	7.77585e-55	0.295453			0.0634377	7.8162e-05	0.561168	2.26456e-14		1	0.00252848	0.561168	2.0659e-18
725	2	imatinib					nilotinib																								increased appetite	8369	0.805263	0.108728		0.506209	6.72899e-06	0.0151639	0.0613596	0.026928	0.0795564	6.22853e-09	2.07292e-06	0.0613596	0.793094		1		0.30097
726	2								afatinib							afatinib															brain mass	564	0.110835	0.00566496	0.203844		3.80172e-08	0.0306038	0.618546	2.06414e-05	0.369295	0.000153878	5.62363e-06	0.618546	0.624169				0.0207213
727	3								vandetanib						vandetanib												vandetanib				faecal incontinence	6715	0.232998	0.0247474	0.755818	0.141655	0.00381816	0.136849	0.135763	0.000375848	0.0796917	0.0859694	0.000648038	0.135763	0.236616	0.0884624			0.0190567
728																															gastric cancer	3875	1.04749e-50	0.00451765		0.525129	2.87994e-06	0.0019029	0.326056	0.417136	0.255269	0.0079925	0.538757	0.326056	0.0779096	0.122648		0.579483
729																															gastrointestinal infection	3963	0.403104	0.198858	0.00603967	0.529357	0.251048	0.480848	0.0301094	0.268845	1	0.000690295	0.00221894	0.0301094	0.341226	0.460035		0.222257	0.203476
730																															gastrointestinal necrosis	2100	0.000115266	4.91031e-07	0.572099	0.378131	0.0441056	0.338788	0.099505	0.678071	1	0.864013	0.205263	0.099505	0.788852		0.135886	0.0121431
731																															hypokinesia	7185	0.28728	0.664707		1	2.0321e-11	3.71677e-05	0.151734	0.297032	0.0365592	0.0797539	0.0427612	0.151734	0.0647769		0.73164		1
732	6		sunitinib					dasatinib				sorafenib	dasatinib									cabozantinib						sunitinib			protein urine present	2743	0.389299	7.05145e-06		0.00196337	0.0569943	0.394438	0.814472	0.0287272		0.00405962	0.000357111	0.814472	2.82906e-10	0.347217
733																															osteolysis	2280	0.751893	6.35074e-14		1	6.06223e-43	0.815114	0.60415	0.0618124	1	6.80166e-08	1.85968e-10	0.60415	0.606731	0.00568743			1
734	4								afatinib, vandetanib						vandetanib	afatinib											vandetanib				proctalgia	3732	0.00627712	3.88057e-15		0.0100608	5.40221e-08	0.0165798	0.313935	0.254721	0.384689	0.00123999	0.0272402	0.313935	0.0083119		0.31595	0.0523822
735																															cerebral disorder	2339	0.00288654	0.169502	0.070436	0.661218	0.452453	0.0107595	0.804211	0.599991	0.127024	0.871154	0.431382	0.804211	0.804513			0.407169	0.0942393
736	3								afatinib	gefitinib						afatinib															peripheral motor neuropathy	824	0.104566	0.797487		0.0948984	2.73356e-30		0.0543327	3.0145e-05		0.402521	4.3635e-19	0.0543327	0.173295	2.53622e-07			0.569034
737	2		sunitinib																									sunitinib			adrenal insufficiency	3699	0.00192136	3.8366e-29		0.0894408	0.458362	0.717131	0.232722	0.0978466	0.00434496	0.307366	7.70392e-15	0.232722	0.431662	0.116484	0.318402		0.442948
738	10		sunitinib	ponatinib					afatinib, pazopanib, vandetanib			sorafenib		pazopanib	vandetanib	afatinib					regorafenib						vandetanib	sunitinib			myocardial ischaemia	12681	0.00410993	0.00215101	4.83289e-07	0.374483	7.51381e-05	2.98138e-79	3.53492e-05	0.000609776	0.638213	0.000654799	0.000361423	3.53492e-05	0.000375815		0.603552	0.540701	0.779439
739																															diverticulum	8149	0.802687	0.0144018	0.778818		1.56665e-14	0.00137613	0.893252	0.0206425	0.077396	0.118998	0.000121926	0.893252	0.000760206				0.00463877
740	4								vandetanib	gefitinib					vandetanib												vandetanib				cancer pain	817	0.163109	2.01509e-46		1.81777e-10	4.6583e-05	0.4946		4.91898e-11	2.8385e-09	2.43536e-09	7.64287e-56		0.000149465		6.38699e-17
741																															hepatitis acute	4019	0.0426901	0.0634268		1	0.000844348	0.860998	0.121518	0.617509	0.394734	0.323362	5.88474e-06	0.121518	0.850189			0.226833	0.804749
742																															gingival recession	1603	0.0130705	1.15728e-06		0.0191181	2.61087e-15		2.92936e-05	0.206234	0.376572	0.172518	0.341198	2.92936e-05	0.00772932				0.226078
743																															aspiration	6422	0.160454	0.118481	0.74858	0.202536	0.0423091	0.16853	0.00222052	0.0483813	0.00299708	0.000588149	0.023146	0.00222052	0.0332893	0.631666			0.0182575
744																															pneumonia klebsiella	908	0.133127	0.457657			0.761223	0.00316363	0.00515823	0.140536	0.170386	0.0376127	0.744389	0.00515823
745																															gene mutation identification test positive	272	1.35169e-249	8.51032e-07				1.74739e-92	5.82216e-23	0.00818336	0.199311	1		5.82216e-23					0.242584
746																															hyperpyrexia	1556	0.24781	0.00407691	0.466847		0.350705		0.200524	0.00902601	1	0.161613	0.000163283	0.200524	0.53411		0.378621		0.0229804
747																															micturition disorder	1917	0.227286	0.0168709	0.0437936	1	1	0.0200011	0.575379	0.7718	0.0217862	0.719157	0.190543	0.575379	0.779384		0.117299
748																															hepatic steatosis	12401	0.0216468	0.742089	1	0.0299584	2.65335e-26	0.233252	0.00449286	3.25777e-05	0.751352	0.12305	0.0206218	0.00449286	0.0046081			0.537407	0.000592979
749	7	imatinib							afatinib, vandetanib, vemurafenib			sorafenib			vandetanib	afatinib		vemurafenib									vandetanib				stevens-johnson syndrome	17353	0.000399219	4.47173e-14	0.012918		0.216637	4.51281e-11	0.000145963	0.00534212	0.0606803	1.09054e-10	8.84973e-15	0.000145963	4.19873e-08	0.534078	0.000408468	0.0646212	0.000472085
750																															retinal detachment	5293	3.95016e-06	1			0.000438923	0.650207	0.00227504	2.70671e-08	0.0457456	0.00119724	0.512228	0.00227504	0.00399093	0.0506937	1	0.116749	1.46978e-10
751	3								vandetanib						vandetanib												vandetanib				periodontitis	2872	0.273581	0.0313548		1	1.94119e-105	0.421675	0.000100339	0.133991		2.88176e-06	0.0569958	0.000100339					1
752	1																					cabozantinib									blood thyroid stimulating hormone increased	3647	0.104321	4.56802e-92	1	6.90743e-16	1	0.85365	0.104926	9.20581e-07		0.0373438	5.68621e-11	0.104926	8.22242e-12	1.28568e-12	0.0268094
753	5		sunitinib						afatinib							afatinib							trametinib					sunitinib			aphthous stomatitis	3567	0.90013	1.31288e-30		0.493028	0.880311	1	0.411435	0.0255108	0.0753543	0.00233766	0.427689	0.411435	0.307358				0.283003
754	3						nilotinib	dasatinib					dasatinib																		gastrointestinal ulcer	1471	0.00455645	0.244741	0.44821		1.16496e-21		0.0426309	0.0313877	0.120778	0.680665	7.93269e-11	0.0426309	0.529969		0.362256		1
755																															treatment noncompliance	22788	0.0653998	2.26735e-29	0.320659	0.000767705	5.50104e-14	0.000321306	0.000142918	0.0541041	0.0470779	5.51866e-16	3.43584e-11	0.000142918	0.575987	0.59516	0.0128701	0.824441	4.19466e-09
756																															dilatation ventricular	3155	4.02671e-10	0.0878422	0.00983839		6.6755e-16	0.0176241	0.666205	0.910627		0.264717	0.17057	0.666205	0.827978	0.387731
757																															radiation pneumonitis	642	0.76602	0.133			3.65868e-24		0.000935225	2.26559e-13	6.68726e-22	2.85195e-33	0.000514724	0.000935225			0.00108306		0.0288643
758																															sinus disorder	9948	5.27576e-06	0.941292	0.452848	0.543246	2.52487e-22	2.04539e-05	0.0510142	0.0311725		4.89696e-06	2.24732e-05	0.0510142	0.0212694	1	0.775864	1	0.000788339
759																															hepatic mass	897	1.42805e-21	8.11654e-06	0.0517411		5.96872e-09			1		2.58725e-09	0.32296		1				0.233282
760	7	imatinib					nilotinib	dasatinib		gefitinib	erlotinib	sorafenib	dasatinib																		shock	14350	0.167885	0.0370025	0.300022	0.011446	0.650637	0.853892	0.0539282	2.63176e-10	0.000314775	0.0109124	0.265326	0.0539282	0.000173159		0.464219	0.390528	0.0179159
761	6		sunitinib	ponatinib					afatinib, pazopanib					pazopanib		afatinib												sunitinib			blood phosphorus decreased	1827	4.7851e-06	0.386815	0.522169	1	0.830571	1.90406e-46	0.00482339	0.234418		0.0636747	2.05269e-27	0.00482339	0.77676	0.00308109
762																															cardiotoxicity	2392	0.000145242	8.67164e-09	0.619744	1	2.82831e-279	0.502141	0.804613	5.06918e-21	0.723092	0.263863	2.29042e-09	0.804613	0.00121942	0.310594	0.166721	0.414152	0.528166
763																															tumour compression	143	2.19396e-08	1.14661e-10			0.0101233	0.25587		0.0133115	0.110291	0.0220139	5.58315e-05		0.219732				0.000456207
764																															arteriosclerosis coronary artery	5747	0.0800233	1	0.0204907	0.619002	0.223334	3.23757e-22	0.234149	8.93934e-07	0.39149	0.444729	0.101304	0.234149	0.0180948
765																															transitional cell carcinoma	628	0.00804291	0.0104098	0.00224409			0.000388307	0.023616	0.000239103		0.530505		0.023616					3.85489e-07
766	3								vandetanib						vandetanib												vandetanib				epigastric discomfort	1969	0.0103172	0.132276	0.0088881		5.74658e-06	0.311637	0.275447	1.97448e-05	0.0240797	0.00449786	0.192705	0.275447	0.0234199		0.00338437		0.729169
767	2	imatinib					nilotinib																								eosinophilia	8061	1.46153e-19	2.26505e-09	0.393266	0.0722052	0.00330866	0.901884	0.892274	0.573155	0.843504	1.3336e-06	0.00560792	0.892274	0.00433392	1		1	2.00338e-18
768																															central nervous system lesion	8694	0.000276741	0.0982871		0.669162	6.0203e-21	0.0170505	0.00593237	0.00434938	0.57183	0.000299877	2.30684e-05	0.00593237	0.0374504		0.053294		0.866411
769																															head injury	17518	0.0199155	2.34095e-05	0.70349	0.222785	0.000608423	1.66439e-06	0.00089603	4.27086e-14	1.56884e-05	4.1556e-09	0.000304312	0.00089603	1.04121e-05	0.756385	0.509607	1	6.37264e-07
770																															red blood cell count increased	1109	0.0367827	0.824725	0.0107331	0.000749442	0.0234301	0.000609791	0.714902	1	0.595997	0.343325	0.243944	0.714902	0.718836
771																															bone marrow toxicity	859	4.6534e-05	0.000916487			1.29753e-07	0.262217	0.061348	0.668047	0.034275	0.000318034	0.0111404	0.061348	1		0.0289707
772	1						nilotinib																								shock haemorrhagic	3719	1.14252e-05	0.0525568		1	0.0246264	0.00610608	0.000111603	0.00676767		0.520605	2.59061e-11	0.000111603	1	0.439149	0.0285061
773	4								dabrafenib														trametinib		dabrafenib					tofacitinib	cyst	7380	0.72618	0.733005		0.812794	4.26676e-08	0.699317	0.0027296	0.122769	0.54088	0.202827	0.000346134	0.0027296	0.207545				0.015123
774	2							dasatinib					dasatinib																		diastolic dysfunction	2375	0.00169336	0.364067	7.89548e-07	0.663668	3.86075e-26	1.21461e-08	0.804515	0.000226068	1	0.332742	0.84359	0.804515	0.206184				1
775	1	imatinib																													eye oedema	1408	5.24673e-65	1.80784e-05			1	0.0746046	0.521564	0.0422653	1	0.141816	1	0.521564					1
776																															blood blister	1767	2.0012e-13	0.00116643	0.510438		0.669173	0.789114		0.365724	1	0.851688	0.00467119		0.241913		0.417451		0.109236
777	1						nilotinib																								skin hypertrophy	2138	0.100288	1.41184e-10		1	0.843406	1.56036e-05	0.283269	0.0277783	0.695394	0.0424038	3.30861e-30	0.283269	0.286016				0.0240164
778																															systemic inflammatory response syndrome	2330	0.63843	0.0913426	5.67881e-05		0.000469138	0.818142	0.45234	0.187869	0.716249	0.516606	0.163622	0.45234	0.610953		0.160072		0.517327
779	4						nilotinib		afatinib							afatinib						cabozantinib									ear pain	10613	5.67349e-05	0.0384825	0.333778	0.0772542	9.24754e-13	2.4126e-05	0.0062598	4.01074e-08	0.0159413	0.00496417	0.404894	0.0062598	3.10401e-05	1	0.39253		0.000386654
780	13	imatinib	sunitinib	ponatinib			nilotinib	dasatinib	dabrafenib	gefitinib		sorafenib	dasatinib									cabozantinib	trametinib		dabrafenib			sunitinib			angiopathy	4903	0.196718	0.0593084	1	0.242572	0.051435	9.80468e-08	0.600139	6.33921e-05	0.8045	0.00982691	0.00414214	0.600139	0.0229595				1
781																															prothrombin time prolonged	6470	1.4166e-06	0.120008	0.0500073		0.0723287	0.0975025	0.0327958	6.38633e-06	3.84315e-05	1.878e-16	8.1979e-09	0.0327958	0.0241276		0.138835	0.659353
782																															arrhythmia supraventricular	982	0.463591	1.56846e-06	0.327612		7.40803e-05	0.0174515	0.236524	0.839434		0.31108	0.00692726	0.236524	1		0.259388		1
783	3								vandetanib						vandetanib												vandetanib				sleep disorder	28426	1.15238e-14	0.00460457	0.0534341	0.016676	6.11955e-06	0.555514	1.39504e-05	3.17279e-20		2.28598e-29	1.90459e-11	1.39504e-05	2.10201e-07	0.144695	0.303036	0.231936	2.40534e-06
784	4						nilotinib		vandetanib						vandetanib												vandetanib				oesophageal pain	2520	1	4.64886e-05		0.210574	0.0691435	1	0.215874	6.81954e-05	0.153489	0.116944	0.701602	0.215874	0.807564		0.537283
785	3								vandetanib						vandetanib												vandetanib				pyelonephritis	5149	0.294102	0.0102444	0.72963		0.899803	0.000560251	0.237999	0.0341901	0.456991	0.038874	0.109964	0.237999	0.402931	0.0474214	0.6738	0.319506	0.50674
786	4								afatinib, vandetanib						vandetanib	afatinib											vandetanib				gastrointestinal obstruction	916	0.136378	0.00458926		0.113074	0.539739	0.714594	0.672515	0.0900256		4.11384e-05	0.114548	0.672515	0.675389			0.185141	0.240401
787																															tumour invasion	303	2.80752e-08	0.000786145		0.178415	1.39844e-34		0.415241	3.66654e-12		0.00215875	2.81986e-08	0.415241	2.18146e-05
788																															skin necrosis	3186	0.060688	0.025934	0.368757		0.19608	0.0278141		0.216525	0.000374295	0.579164	4.83326e-18		0.51632	0.0887359		0.15996	0.778067
789	1																					cabozantinib									hair growth abnormal	3290	0.000554164	0.897816		0.729425	0.152125	0.000682605	0.196806	0.658812	2.03545e-14	8.41753e-36	1	0.196806	0.672577		0.000607992	0.520718	0.584074
790																															aortic calcification	1010	0.0512286	0.815407	0.0637038		4.45717e-14	6.16199e-09	0.692492	0.231469	2.47312e-05	0.618556	0.538926	0.692492	1
791																															quality of life decreased	7365	5.04682e-05	0.104108	0.383193	0.639784	0.000208968	0.519125	0.0102247	0.140355		0.363587	0.57816	0.0102247	0.778315		0.496225		0.00927581
792																															electrocardiogram abnormal	5664	0.133317	0.0400851	0.734317	0.279268	3.38933e-05	1.69775e-17	0.418261	0.0146555	0.101244	0.0012139	0.703906	0.418261	1	3.87762e-07	1		0.0904325
793																															thoracic cavity drainage	251	1.58253e-21	0.328062	0.0964725		0.0433739	7.37358e-08	0.000980812	0.000228712		1	0.502519	0.000980812	0.0010373		1.325e-06	0.00150932
794																															large intestinal obstruction	747	0.131276	0.0180403		0.537206	0.79485	0.329746	1	0.856518	6.38336e-11	0.000263561	0.590276	1	0.730256		0.313689
795	1									gefitinib																					platelet transfusion	366	0.00145433		1.74224e-05		0.311046	0.530659	4.69351e-05	0.301084			0.0198494	4.69351e-05	0.133274				0.31193
796																															aortic stenosis	2867	0.0335534	0.168846	0.0302945	1	1.71751e-08	1.72611e-15	0.820956	0.000135299	0.736292	0.379062	0.105079	0.820956					0.382637
797																															hepatic neoplasm	2217	1.51114e-46	0.00697976			5.41342e-24	0.343505	0.197722	7.83786e-08	0.272298	0.0655509	2.8186e-14	0.197722	0.0169509	0.291576	0.492352		0.0794083
798	1						nilotinib																								dysaesthesia	1866	0.114151	0.493942			2.43353e-14	0.116774	1	0.0405442	1	0.716615	0.000958101	1	0.39192	0.251834			0.126052
799	3								vandetanib						vandetanib												vandetanib				muscle atrophy	6975	0.718759	0.253183	0.00839505	0.0140838	0.000134154	0.429589	0.00518479	0.0962579	0.0536336	0.00360688	0.109293	0.00518479	0.0417471			1	0.0571541
800																															renal function test abnormal	1802	0.106342	0.221837			0.0303557	0.107505	0.385328	3.97205e-09	0.00404957	0.136736	0.0384627	0.385328	1.05289e-06	0.244351	0.105979	0.0622457	0.00287271
801	2								afatinib							afatinib															blood culture positive	3073	0.891926	0.00216804	0.352447	1	0.0991438	0.0261497	0.659071	0.0159161	0.00116229	6.32622e-08	0.12197	0.659071	0.190765	0.0834826		0.496891	0.387569
802	2	imatinib					nilotinib																								migraine	40062	2.6539e-22	3.84498e-30	0.900709	2.91003e-06	2.88475e-10	0.000921649	0.504829	4.35901e-42		3.83616e-57	1.86116e-23	0.504829	8.79713e-09	0.543082	0.000819018	1	3.34404e-13
803																															bowel movement irregularity	2469	0.224357	0.182463		0.071296	1.67717e-12	0.503322	1	0.307415	0.729201	0.0814178	0.0189947	1	0.332813	0.3188		0.106254
804	2								afatinib							afatinib															nasal discomfort	3975	0.0165675	5.57854e-13		0.10698	0.6661	0.07717	0.436436	0.229021	0.149521	0.0461791	0.450161	0.436436	1		4.32341e-12	0.588781	0.203923
805																															gastrointestinal oedema	936	1.14557e-10	3.40025e-06			0.382022	0.130692	0.216036	0.402011		0.295803	0.00525866	0.216036	0.0248262
806	1									gefitinib																					gangrene	3498	1.25879e-06	0.0174981	1.72962e-05		0.031923	1.24041e-24	0.0589992	2.51084e-05		0.0236997	1.25058e-06	0.0589992	0.104129			0.00126919	0.280172
807	3								vandetanib						vandetanib												vandetanib				proctitis	1845	0.0811223	5.5523e-05	0.537376		0.675278		0.267693	0.560641		0.148989	0.120269	0.267693	0.779019				1
808	2								afatinib							afatinib															gastric ulcer haemorrhage	4102	0.125896	0.000504508		0.53043	0.203877	0.384617		0.0294862	1.136e-05	0.0139625	4.39394e-09		0.0130704	0.471583	4.95687e-05	5.41026e-06	0.141567
809	3								pazopanib					pazopanib								cabozantinib									arterial thrombosis	1405	0.0402521	0.00456015	2.26029e-06		0.806823	7.46545e-08	0.520688	0.40177	1	0.673937	6.22511e-09	0.520688	0.000939983
810																															gene mutation	435	1.03895e-25	0.728779	0.0137252			2.85262e-15	1.56836e-16	0.000543709	4.32039e-09	1	1	1.56836e-16			2.00517e-12		0.0736706
811																															bone lesion	3803	0.143093	3.18673e-12		1	4.61363e-122	0.00647522	1	2.96454e-07	0.000385706	0.255582	6.71257e-05	1	0.32475	0.446429			0.603829
812	5	imatinib		ponatinib			nilotinib	dasatinib					dasatinib																		ecchymosis	5066	5.09542e-05	0.147418	0.151393	0.776865	0.00203566	0.160659	0.125129	0.00987928	0.616505	0.660185	0.591213	0.125129	1
813																															inappropriate antidiuretic hormone secretion	5427	0.00557158	0.271876			0.71229	1	0.323501	0.00190831	0.224741	0.526181	0.195758	0.323501	0.0015973	0.206955	0.23199	3.92636e-05	0.0519078
814																															disease complication	2106	1.87344e-08	0.263558	0.0549786		0.0269476	0.807211		0.890107		0.000859759	0.674825		0.0328573		0.474823
815	1	imatinib																													hyperplasia	887	6.5238e-05	0.454598			1.53516e-23	0.0385343	5.75899e-07	0.28455	9.63396e-07	1	1	5.75899e-07			1.63992e-08		0.595897
816																															retinal artery occlusion	1257	0.13889	0.142494	0.092581		0.198476	0.337268	0.0223134	0.719087	0.0206147	0.262945	3.1811e-08	0.0223134	0.731143	0.0010706		0.244945	0.367317
817	5							dasatinib	vandetanib				dasatinib		vandetanib												vandetanib				temperature intolerance	4348	8.32245e-05	6.01576e-12		0.0582761	0.679519	0.49966	1	2.16805e-05	0.279522	0.286345	0.0416041	1	0.041824		1	0.253824	0.80885
818																															onychomycosis	2601	0.236518	0.0604635			1	0.125581	1	0.458571	0.0218508	0.00104328	0.265301	1	0.342563		0.00139514
819																															bundle branch block left	3506	0.00732675	0.3835	0.656356		8.88871e-11	2.27112e-05	0.540601	0.000103044	0.765998	0.111426	0.0340291	0.540601	0.0379332
820																															aspergillus infection	972	1.93881e-08	0.110839	0.0381186	0.72038	0.00836477	0.84106	1	0.00598379		0.572914	0.492662	1	0.826508
821																															wound complication	1588	1.13841e-10	3.27153e-06	0.4737		2.93361e-12	3.85523e-05	0.534661	0.33831		1.76385e-05	0.634464	0.534661	0.536477	0.218783	0.0132843
822																															haemoglobin increased	1704	0.582004	0.000230915		0.00012168	0.50619	0.174094		0.12267	0.164485	0.25293	0.0317068		2.75461e-06	0.232748
823	4		sunitinib						afatinib							afatinib												sunitinib			depressed mood	23656	0.00104406	0.503981	0.190605	0.00237658	0.00179056	0.19584	5.19685e-05	4.083e-24	1.06953e-05	3.09166e-25	9.12232e-05	5.19685e-05	1.82368e-07	0.790193	0.345968	0.825681	1.83314e-08
824																															dyspnoea at rest	774	0.782507	0.184725			2.21063e-07	0.000252106	0.380856	1.3801e-05	0.46876	0.259892	1.53268e-05	0.380856	0.388017	0.00026388			0.00866387
825																															atypical pneumonia	943	1	0.736097	0.183542	1	1.45454e-05	0.803469	0.006726	0.563411	0.209915	1	0.509372	0.006726	0.275314	0.0368096	0.445271		0.136922
826	3								vandetanib						vandetanib												vandetanib				appendicitis	4887	0.0131136	0.752951		0.036402	0.0372946	1	0.078691	0.0183574	0.608678	2.81526e-05	0.785768	0.078691	0.00483543	0.041746	0.66457		0.0720116
827	1									gefitinib																					alveolitis	1368	1.76541e-06	0.000346734		0.575238	1.02851e-29	0.76317		1.19674e-05	0.00576868	0.52276	0.795224		0.0921428		0.341848		1
828																															large intestinal haemorrhage	1178	0.032401	0.208107		0.545815	0.603608	0.748979	0.0226169	0.104506	0.275307	0.5052	0.00100398	0.0226169	0.7313
829																															optic ischaemic neuropathy	2165	1	0.52579		1	0.433523	0.468491	0.790994	0.135377		0.735368	0.540524	0.790994	0.197559	0.0049336			0.731964
830																															ischaemic hepatitis	848	0.0154328	0.00259219	0.290188		0.531062	0.00217465	0.65947	0.508926		0.784121	0.0104411	0.65947	1				0.214988
831																															emphysema	7857	0.7996	0.00210298	0.777002	0.106108	5.14218e-34	0.169014	0.890728	1.72399e-05	0.0434635	3.53183e-18	0.0315108	0.890728				0.102175
832																															subdural haemorrhage	1545	2.65667e-10	1	0.464471		0.641821	0.0438092	0.343506	0.330848	8.78114e-07	0.314332	1	0.343506					1
833																															incorrect dose administered	60602	7.16996e-62	2.38737e-71		4.74641e-14	1.0206e-55	5.39458e-06	3.72807e-24	8.04771e-79	1.77675e-15	1.22514e-186	1.54209e-48	3.72807e-24	8.05061e-29	0.0015611	3.39835e-06	3.08774e-05	1.227e-21
834	4								afatinib, vandetanib						vandetanib	afatinib											vandetanib				gastroenteritis viral	8333	0.0996445	7.786e-08	1	0.264043	0.233564	0.628031	0.0157368	0.0125841		1.69201e-05	3.07016e-06	0.0157368	0.0472314	0.0425451	0.745898	1	0.00490679
835	3								dabrafenib, vemurafenib									vemurafenib							dabrafenib						uveitis	4047	0.0986515		0.225776	1	0.0646513	0.299462	0.123587	1.7936e-35		0.000327963	0.174611	0.123587			1		1.54238e-58
836																															anal fistula	2977	0.782792	8.91909e-16		0.441302	0.868232		1	1	0.5264	0.25368	0.0131977	1	0.000926024	0.370545			0.775865
837	2								afatinib							afatinib															klebsiella infection	2193	0.195237	0.753187	0.00218332		5.13458e-08	5.48853e-06	0.792925	0.0140949	0.0357034	0.0175576		0.792925	0.197847	0.288927		0.0871778
838																															right ventricular failure	4538	6.09585e-15	0.191958	0.706922	0.541089	0.000699142	1	0.0437876	0.0035368	0.286185	0.00353381	0.202982	0.0437876	0.00649497	0.157668		0.0828548	0.101268
839																															hallucination	35658	7.19412e-23	8.65936e-13	0.000787287	0.000910211	0.000221496	8.54061e-13	2.68786e-16	4.35979e-38	0.000255836	2.13988e-10	1.84981e-08	2.68786e-16	3.99188e-10	0.670942	0.0320714	0.00656866	1.16257e-07
840																															ear discomfort	4601	0.32392	0.106785	1	0.0777483	0.033538	0.517571	1	0.00952922		0.00201862	0.780203	1	0.59708	0.518293		0.282518	0.817732
841																															haemolysis	4745	0.275631	1.57405e-05	1	0.383104	0.692779	0.147954	0.3759	0.000887166	0.0646577	0.0303528	0.488376	0.3759	0.597935				0.644074
842	1			ponatinib																											intermittent claudication	1745	0.000173485	0.076479	1.31922e-19	1	1	6.61859e-178	0.000270779	0.224083				0.000270779	0.0346406			0.0073819
843	6								afatinib, vandetanib	gefitinib	erlotinib				vandetanib	afatinib											vandetanib				paronychia	1990	0.0905617	0.741637			1.34031e-29		0.275809	0	2.60633e-63	1.68798e-146	0.516366	0.275809	0.276654		0
844																															cystitis haemorrhagic	2209	0.197239	0.875265	0.590545		0.0112316	0.100882	4.0243e-05	0.224945	1.27672e-82	0.617728	1	4.0243e-05	0.198136	0.290694
845																															loose tooth	3491	0.0554538	1.21997e-09		0.485507	5.39755e-101	0.345475	0.540549	0.00359534	0.765134	0.0624013	0.871406	0.540549	0.3043			0.541781	0.595607
846																															food poisoning	2155	0.0499278	0.0172482	0.581508		0.555606	0.341316	0.790326	0.17065	0.10232	1	1	0.790326	0.197524	0.0449928			1
847	2		sunitinib																									sunitinib			microangiopathy	661	0.03079	1	0.234455		0.000261214	0.0496326	2.85207e-06	0.804783	0.0175434	1	1	2.85207e-06		0.0976628			0.490952
848	4	imatinib							vandetanib						vandetanib												vandetanib				renal pain	5184	0.249877	0.0139839		0.572611	6.45289e-06	0.0197493	0.23816	0.000146403		1.07677e-05	0.791831	0.23816	0.239228	0.553436		1	0.190598
849	2		sunitinib																									sunitinib			thrombotic microangiopathy	3560	2.44132e-05	8.36431e-33			0.000201005	0.0091049	7.10949e-09	0.136828	0.76915	0.114417	0.198317	7.10949e-09	0.00664231
850																															skin swelling	1322	0.208435	0.541936			0.804448	0.0589127	0.00843982	0.728137	1	0.827815	0.104369	0.00843982	0.734325		0.0626344		0.0481122
851	1						nilotinib																								throat irritation	19918	1.11684e-19	0.0017742	0.0311157	0.0647369	1.24196e-05	2.17769e-06	2.24657e-05	5.13313e-14	0.034483	7.19067e-17	1.42977e-13	2.24657e-05	0.00081184	0.776037	0.304935	0.145736	0.000343923
852	5						nilotinib	dasatinib	vemurafenib				dasatinib					vemurafenib													erythema nodosum	1801	9.61827e-05		0.000927163		0.392027	0.00495802	0.00440511	4.01059e-08		0.0090992	0.648743	0.00440511				0.331402	1.39108e-13
853	2		sunitinib																									sunitinib			fistula	7078	6.6129e-07	0.00514161	0.542302	0.145312	1.38382e-63	0.0178818	0.0135953	0.0600343	0.000112053	0.194555	0.111626	0.0135953	0.471994				0.0582028
854																															feeling hot	32039	1.43752e-21	8.37657e-14	0.00196724	7.07689e-08	0.0200884	3.41998e-05	1.60348e-09	2.11604e-13	0.00157258	1.01907e-26	0.122623	1.60348e-09	7.86966e-09	0.823653	0.00111366	0.0131134	0.000413015
855	3								vandetanib						vandetanib												vandetanib				blood bilirubin abnormal	621	0.00754887	0.00300467			0.00350861	6.44305e-13	1	3.45491e-06		0.333313	0.000414409	1	0.292401		0.172948		0.00404757
856	3						nilotinib		afatinib							afatinib															candidiasis	6688	0.00561785	0.0592448		0.141572	2.38619e-06	0.174565	0.0245656	1	0.000552866	1.41535e-12	1.12741e-09	0.0245656	0.0180983				0.0794238
857																															skin mass	2182	0.00012346	0.00330507	0.155943	0.729851	0.000482719	0.341356	0.141335	8.89952e-23	0.536083	0.78679	0.868787	0.141335	0.14215	0.016055			5.66329e-60
858	7	imatinib					nilotinib	dasatinib	afatinib				dasatinib			afatinib					regorafenib										musculoskeletal stiffness	37469	4.40756e-06	3.05095e-18	0.0375609	0.0289036	0.101901	0.0259478	1.93775e-09	2.75604e-47	2.83719e-06	3.54487e-39	1.00546e-08	1.93775e-09	1.61075e-15	0.674141		0.162703	3.8413e-07
859	2								afatinib							afatinib															pathological fracture	3948	1	4.09744e-14		0.104753	5.14401e-93			8.86772e-07	5.92579e-12	1.83484e-05	2.38455e-15		0.698838		0.339922		0.308769
860	3						nilotinib		afatinib							afatinib															nocturia	6314	0.256977	0.00949763	0.746121	0.0673132	0.00599965	1	0.00318739	1.4686e-06	0.0731368	0.0300371	0.0407686	0.00318739	0.00221849		1	0.412042	0.233256
861	3								vandetanib						vandetanib												vandetanib				mobility decreased	31735	2.12007e-24	1.02121e-12	0.259287	0.000636641	5.88094e-07	8.21375e-12	2.47777e-18	9.23399e-24	1.54723e-06	1.61283e-30	0.148664	2.47777e-18	1.05058e-07	0.105943	0.00871227		0.000538053
862																															urine odour abnormal	2935	0.124357	0.000571728	0.117428	1	0.0958415	0.680112	0.502477	0.00471952		0.310943	0.597016	0.502477	0.503252		0.592442		0.383504
863																															haematocrit increased	992	0.635664	0.000325545			1	0.151457		2.90915e-05		0.137734	1		0.0083657	6.60083e-12
864	3								vandetanib						vandetanib												vandetanib				respiratory arrest	21535	6.24938e-05	5.91573e-11	0.0584102	0.00572002	0.000681468	3.12171e-05	1.03039e-05	4.74661e-26	0.00567407	3.8858e-07	0.000209739	1.03039e-05	1.51232e-08		0.696117		1.55063e-07
865	2								afatinib							afatinib															oral fungal infection	1640	0.0591502	1.7054e-06		0.000672917	0.258441	0.275596	0.538806	0.0269655	0.387223	0.0302149	1	0.538806	0.375711		0.0905854		0.0892727
866	1									gefitinib																					haemolytic uraemic syndrome	1952	0.000441107	1.15274e-06			1	0.00845921	0.77959	0.313612	0.215174	0.0489821		0.77959	0.00799276	0.0376761			0.728365
867																															kidney infection	8656	0.332216	0.00436968		0.192007	0.0405725	0.811943	0.036881	1.23672e-05	0.0130143	2.22062e-07	2.28248e-05	0.036881	0.000401731	1	0.751606		0.238177
868	1	imatinib																													orbital oedema	332	6.12235e-42	8.43772e-08			1	0.150644	0.000297763	0.47181				0.000297763	0.437889				0.0458901
869																															ammonia increased	3132	0.347252	0.0118805	1		0.0085939		1	0.650808	0.116647	0.207926	1.1897e-157	1	0.391218		0.616274
870																															metastases to spleen	284	5.04778e-05	6.94562e-05			3.62318e-06	2.66187e-06		0.035525		3.72877e-06	0.00129504						0.0346475
871																															stress cardiomyopathy	1945	0.0158327	0.502707	0.186145	0.00816235	0.100327	0.202259	0.0203164	0.00570635	0.675546	0.596093	0.390922	0.0203164	0.0219883	0.260969	0.448316		0.0512641
872	2							dasatinib					dasatinib																		genital rash	801	0.595176	1.23357e-18			1	0.683464		0.00581545	0.140036	0.579213	3.33734e-12		0.0137158	0.117092	0.21724	0.0142129	0.0499155
873																															lymphadenopathy mediastinal	1250	0.000669274	2.25509e-22		0.542677	1.5105e-10	0.0474379		2.46768e-07	0.0841322	2.1019e-06	0.025489		8.72046e-05	0.176627			7.71277e-06
874	1																					cabozantinib									osteonecrosis of jaw	24089	3.70872e-05	1.4196e-209		1.53562e-06	0		3.52558e-13	0.000106918	0.111813	0.580156	9.14372e-06	3.52558e-13	0.00503622	0.598885
875																															immune system disorder	5492	0.0326299	0.0220666	0.732225	0.276563	0.0138614	0.010169	1	2.02783e-08	1	7.99961e-05	0.122485	1	0.00839943			0.347269	0.052511
876																															bacterial test positive	1159	0.877235	0.546341	0.619129	1	0.190005		0.0725593	0.152468	3.72466e-05	0.00927299	1	0.0725593		0.310165	0.51822		0.740323
877																															early satiety	1231	0.000574015	0.0024657			0.19749	1		0.0692677		0.0213275	1		0.477706		0.0552872		1
878																															eye discharge	3755	9.93369e-07	0.0406725			0.136917	0.00642795	0.0265159	0.301173	8.63794e-05	7.82647e-13	0.0424108	0.0265159	0.0272168	0.442281	0.000190772		1
879																															gingival swelling	3528	4.08584e-10	0.000275206	1	0.489145	2.38957e-32	0.456782	0.303817	0.594038	0.767274	0.000547645	0.747363	0.303817	0.541547		1		0.59608
880	5								afatinib, vandetanib						vandetanib	afatinib	bosutinib										vandetanib				drug hypersensitivity	66039	3.30997e-46	2.30541e-48	0.000131942	3.05385e-05	4.28378e-24	3.95916e-30	1.41239e-24	8.35945e-94	2.06312e-18	7.02701e-63	4.50968e-41	1.41239e-24	1.15663e-22	0.0173564	6.91883e-08	0.360027	1.19992e-20
881																															laceration	9772	8.75256e-13	2.08645e-06		0.0777915	0.0277331	0.00197719	4.06279e-06	0.956148	0.0320381	0.0666318	0.000473065	4.06279e-06	5.75374e-05		0.610978		4.96695e-05
882																															coma hepatic	805	3.93791e-11	0.014919		0.00178668	1		0.00289345	0.366948		0.274725	4.85643e-65	0.00289345	0.165289				0.19905
883																															acidosis	4877	0.066358	0.291792	0.454625	8.03531e-07	0.037191	0.151102	0.299496	0.000189481	0.608285	0.576001	0.0283776	0.299496	0.0571401			1	0.257258
884	7							dasatinib	afatinib, vandetanib				dasatinib		vandetanib	afatinib						cabozantinib					vandetanib				localised oedema	2777	3.43497e-08	0.00295644	0.309092	1	1	0.832774	1	0.399805	0.733644	0.768277	5.52084e-05	1	0.492365		0.572262		0.540825
885																															chest x-ray abnormal	2829	8.05413e-14	0.00554765	0.316763		1	0.0195004		0.0026808	4.28663e-29	0.139126	0.00345497		1
886																															faeces soft	1073	0.102626	0.0203454		0.489097	0.578422	1	0.706654	1.15845e-14		0.63644		0.706654	1.56092e-10	0.0124409	2.3838e-05	0.0245178	1
887																															therapy change	1297	0.732475	1				1	0.154569	0.389119		0.860114	0.390904	0.154569	0.584277		0.0223731	0.351714	0.455755
888																															ingrowing nail	1522	0.118448	3.50158e-08	0.459469		7.58962e-30	0.776453		2.52353e-27	8.69936e-09	3.65324e-21	1				9.35294e-06
889	2								afatinib							afatinib															orthostatic hypotension	9259	0.000166303	0.000429769	0.792852	0.299612	0.0382154	0.00269125	3.952e-05	0.188824	0.10144	0.104465	0.321563	3.952e-05	0.0172971	0.0581522
890																															lip blister	1366	0.68104	1.18087e-05			0.141329	1	0.735777	0.000243644	0.306787	0.393735	0.11244	0.735777			0.000904803		0.000102145
891	1										erlotinib																				madarosis	2372	0.43814	0.0144383			0.0231099	0.499261	1	0.602217	0.720882	0.0150552	0.843472	1	0.31597		0.515856		0.000907716
892	4								dabrafenib, vemurafenib									vemurafenib					trametinib		dabrafenib						actinic keratosis	1926	0.124417	0.178539	0.540915			1	0.576888	5.49279e-11		0.0304674	5.37633e-08	0.576888					9.69279e-22
893	1			ponatinib																											hypertriglyceridaemia	3326	0.79378	8.88442e-06	0.047545	0.469911	3.3377e-06	0.121689	0.394877	0.323678		0.00414982	0.618817	0.394877	1				1
894	15	imatinib	sunitinib	ponatinib			nilotinib	dasatinib	dabrafenib		erlotinib	sorafenib	dasatinib				bosutinib					cabozantinib	trametinib		dabrafenib			sunitinib		tofacitinib	musculoskeletal discomfort	8828	0.109278	0.937709	0.595644	0.392094	1.87856e-05	0.813966	0.0374524	0.00241192	0.0580315	0.00113778	0.0539032	0.0374524	0.367409	0.159774	0.534281	1	0.043113
895																															myocardial necrosis marker increased	326	0.00890073	3.1342e-06		0.00254885	0.147899	7.28796e-07	0.109707	0.0964367		0.147147	1	0.109707		0.204193	0.361866
896																															weight fluctuation	3390	0.698641	7.40336e-07			0.434339	1	0.833993	0.127421	0.759472	0.688449	0.00159231	0.833993	1		0.0870516	0.531315	0.782927
897																															motor dysfunction	5364	0.18163	2.86483e-06	0.731	1	0.459257	0.0480684	0.0962899	0.100462	0.144182	0.0138576	0.697213	0.0962899	0.741732		0.681805		0.828116
898																															jaundice cholestatic	2448	0.045901	0.0721191	0.628256		0.100776	0.502788		4.60125e-08	0.458469	1.41309e-11	2.29456e-22		4.96411e-09		0.172766
899	6	imatinib					nilotinib	dasatinib		gefitinib		sorafenib	dasatinib																		pleural disorder	488	0.00695693	0.0812238			0.0657411	1.12588e-06	0.0521525	0.775521	0.0611152	0.0170284	0.155648	0.0521525	0.57119
900																															endocarditis	2916	0.889798	0.076122	0.32955		8.3227e-08	0.83919	0.171939	0.00463069	5.28045e-09	0.0134894	0.00103425	0.171939	0.0721935
901																															metastases to skin	390	0.694602	0.000585382			3.35141e-91			3.89135e-25	0.0410854	0.00615503	0.000130463		0.00504712				3.80344e-06
902																															unevaluable event	43072	2.35402e-51	6.93226e-55	0.0107705	1.06257e-07	1.46525e-18	3.07663e-21	2.23533e-19	1.03633e-61	5.98482e-13	1.21161e-23	0.000335371	2.23533e-19	2.48553e-18		0.677685		7.18e-07
903	5	imatinib	sunitinib					dasatinib					dasatinib															sunitinib			cell death	827	0.105401	0.000662904	0.0447884		0.529664	0.00808261	1	0.000106304		0.781569	1	1	0.000122152		0.223439	0.168768	0.207189
904																															histiocytosis haematophagic	3360	0.000610852	0.000204917	0.0126125		0.00437501	0.178699	0.0093787	0.0217257		0.225076	0.0974725	0.0093787		0.406944			0.165479
905	1						nilotinib																								incontinence	6560	0.00528441	0.10199	0.5326	0.454294	0.0732094	0.274062	0.00980916	0.0510975	0.664776	0.440466	0.158893	0.00980916	0.653771		1	0.661494	0.434434
906																															staphylococcus test positive	1362	0.000398278	0.192248	0.00421779	0.629419	0.498108	0.394034	0.0571824	0.427288	1	0.00124037	0.634055	0.0571824	1				0.679235
907																															hepatic cancer	1943	0.000174693	0.000509818		0.789592	0.635263	0.470097	0.00117617	0.0472374	0.102907	0.682857	0	0.00117617	0.429204	0.597261			0.144881
908	5	imatinib					nilotinib	dasatinib					dasatinib										trametinib								conjunctival haemorrhage	2380	1.83314e-86	0.000240775	0.250163		0.85189	0.0194012	0.0231865	0.1519		0.0752808	0.43262	0.0231865		0.053655		0.412578
909	16	imatinib	sunitinib	ponatinib				dasatinib	dabrafenib, pazopanib	gefitinib	erlotinib	sorafenib	dasatinib	pazopanib			bosutinib					cabozantinib	trametinib		dabrafenib			sunitinib		tofacitinib	gastrointestinal pain	4478	0.144773	0.274822	0.437391	0.763568	0.893321	0.742539	0.273657	0.0479431	1	0.816334	0.777612	0.273657	1			0.268133
910																															body temperature decreased	4863	0.00162007	0.000459545	1		3.05304e-06	0.024646	0.078178	0.123351	0.607744	0.432954	0.412939	0.078178	1			1	0.0719805
911	3							dasatinib		gefitinib			dasatinib																		thrombophlebitis	2896	0.399671	0.00146219	0.114061	1	0.0609682	0.0998147	0.646905	0.409479	0.515108	0.145766	1	0.646905	0.0720317
912																															blood pressure systolic increased	8743	0.334655	0.431937	0.00108649	0.670895	0.0992927	0.343691	0.00168124	1.02017e-08	0.183186	0.000592022	1.44627e-11	0.00168124	0.699008	0.156629		1
913																															anal haemorrhage	1446	0.00105096	2.04638e-31			0.637641	0.0822247	0.529143	0.867961		0.540144	0.0216856	0.529143	0.0042714
914																															bacterial sepsis	2012	0.0276849	0.24795	0.556602	0.358557	0.0655596	0.141309	0.592036	0.0651025	0.0260892	0.033732	0.031384	0.592036		0.268628
915	8	imatinib	sunitinib					dasatinib	dabrafenib	gefitinib			dasatinib												dabrafenib			sunitinib			dermatitis bullous	3932	0.00365969	0.00320919	0.0772073	1	0.665387	0.288543	0.176949	0.481242	0.777425	0.381872	2.37367e-12	0.176949	0.0791866	0.00357053	1	0.584808	0.000279216
916																															endotracheal intubation	1570	1.4758e-38	0.407397	0.000190359		1.41022e-07	6.74648e-06	0.0231632	0.120316	1		2.0018e-05	0.0231632	0.782805				1
917	3								vandetanib						vandetanib												vandetanib				poor quality sleep	9218	0.00963748	4.16127e-08	0.792175	0.141702	0.572838	0.20466	0.0107362	0.000962896	0.00929388	0.0183696	0.843	0.0107362	0.0439661	0.657979	0.371674	0.729403	4.31529e-22
918	3								vandetanib						vandetanib												vandetanib				urinary tract obstruction	1031	0.150629	0.351705	0.00882365	0.475488	0.776731	0.476845	0.258692	0.430741	0.00174982	0.330909	0.0027715	0.258692		0.148108	0.270403
919																															tooth infection	7062	0.0016778	0.381827	0.541919	1	3.64801e-12	0.186723	0.0829007	0.0836887	0.0363622	1.86543e-10	0.255983	0.0829007	0.471649			1	0.0133559
920																															troponin i increased	913	0.0722176	0.805902	0.000571867	0.435282	0.0658747	4.20633e-36	0.67191	0.140789		0.000542886	0.0442298	0.67191
921																															obstruction gastric	662	0.0535435	1			9.312e-07	1		0.815578		1.7187e-11	0.00137351		0.372723				0.534717
922																															rectal perforation	378	1.43469e-16	0.00225582			0.324533	0.00124292	0.00428944	7.20179e-06		0.672352	1	0.00428944	0.140318
923	5						nilotinib		afatinib, vandetanib						vandetanib	afatinib											vandetanib				tinea pedis	1114	0.00187889	0.824883		0.502042	0.40438	2.85251e-05	0.125454	0.570527	0.597645	0.000966247	0.138536	0.125454
924	2								afatinib							afatinib															sensory loss	5026	0.136826	0.603857	0.462787	0.776586	3.38888e-05	0.00707378	0.301394	0.00170139	0.138252	0.0977663	0.0104063	0.301394	0.125328				0.504004
925																															lip swelling	15998	1.33414e-06	7.21507e-09	0.0268649	0.00617455	0.00418449	0.0112404	1.92399e-06	0.00192944	0.00200638	4.38374e-12	0.00412393	1.92399e-06	5.99254e-09		5.3601e-08	0.00118749	0.457275
926																															parosmia	3856	0.333176	0.47678		0.739179	1	0.71986	0.43244	0.83887	0.142418	0.0226687	0.0130663	0.43244	0.330151			0.213534	0.301105
927																															cancer surgery	293	1.70909e-23	1			1.44782e-08	0.0937193		1.11413e-13		1	1		0.000335649				0.0166885
928	10		sunitinib		axitinib			dasatinib	pazopanib			sorafenib	dasatinib	pazopanib							regorafenib	cabozantinib						sunitinib			reversible posterior leukoencephalopathy syndrome	1260	1.44932e-09	2.05857e-33			5.35924e-05	0.530979	0.170984	0.373564	0.275007	0.045268	1.51158e-16	0.170984	0.0706276
929																															hip fracture	18221	0.316895	2.50102e-09	0.0410692	0.374359	0.687689	5.42741e-05	1.53019e-08	8.16771e-05	7.6447e-05	0.817263	4.68702e-15	1.53019e-08	0.210736		0.282954	0.453462	0.00352347
930	2							dasatinib					dasatinib																		myositis	4971	6.03901e-11	0.0286836	0.0168282	1	1.33528e-08	0.753549	0.492279	1.51771e-06		0.182695	0.277436	0.492279	0.00321698			1	0.0723848
931	2		sunitinib																									sunitinib			myopathy	5328	0.00801193	0.110281		0.27607	2.80309e-09	0.369021	0.00430308	1		7.70001e-05	0.196843	0.00430308		0.0109203	1		0.392534
932																															alanine aminotransferase abnormal	812	0.420928	0.290679	0.279783		9.64532e-09	1	0.163073	2.12337e-10	0.485005	0.00757401	0.027446	0.163073	0.0144632		0.219869
933																															computerised tomogram abnormal	2209	2.13533e-32	0.532439			1.02016e-20	0.343127	0.599822	1	6.29538e-08	0.738285	0.541615	0.599822	0.0630976	0.290694	0.0311668
934																															pneumoperitoneum	977	1.3105e-05	1.39013e-14			1	1		0.0643983	0.00138537	9.96617e-12	9.52304e-11		0.0290821	0.010415	0.258255
935																															liver abscess	1647	4.02715e-21	1.43765e-16			0.0022403			1	0.389229	8.02239e-07	2.98597e-68		1
936																															faeces hard	1379	0.0255707	0.00423807	0.0190662	0.578153	0.458015	0.00884347	0.0328512	0.732595	0.0276701	0.525286	0.000176454	0.0328512	0.519298		0.344059	0.0387414
937																															spinal column stenosis	6393	0.131777	0.0433226			3.36125e-07	0.168445	0.00944741	0.0216276	0.0739761	0.00606546	0.33918	0.00944741	0.00224871	0.0790873			0.0273953
938	1									gefitinib																					peripheral vascular disorder	5196	0.297544	0.010446	9.12193e-10		0.0794356	1.19739e-17	1	1.72323e-06	0.141987	1	0.290756	1	0.0114639			1
939																															hydropneumothorax	217	0.621344	0.00378104			2.22402e-09		2.22074e-10	0.0027789	0.000803143	4.96006e-18	0.122631	2.22074e-10					0.0211282
940																															hypoaesthesia oral	9003	0.00013497	0.00110076	0.282841		9.58774e-11	0.243277	0.000289535	0.0329919	0.135717	9.47867e-07	0.0443606	0.000289535	0.445654	1	0.53656		0.0965038
941																															guillain-barre syndrome	2622	0.0180705	5.76377e-12	1		3.6853e-05	1	0.0164526	0.265609	0.730488	0.0319392	0.18736	0.0164526		0.334817			0.0547742
942																															extremity necrosis	1048	4.98262e-09	0.355746	0.0679163	0.48104	0.0460691	2.88836e-06	1	0.112135		0.628915	0.000220716	1	0.0374835	0.150356		0.0234735	0.0935031
943	10	imatinib		ponatinib			nilotinib	dasatinib	afatinib, vandetanib			sorafenib	dasatinib		vandetanib	afatinib											vandetanib				flushing	61964	1.5407e-62	8.72039e-57	0.00120668	2.39292e-14	2.18567e-09	8.27316e-14	4.91258e-14	3.574e-81	4.12784e-14	1.47408e-70	3.26956e-07	4.91258e-14	2.2363e-32	0.0731253	1.44039e-05	0.00414351	0.000144199
944																															miliaria	476	0.102675	0.796026			0.529231	0.000360307	0.406513	0.372422		0.780492	0.0281578	0.406513	0.656211				0.203485
945	1						nilotinib																								arteriosclerosis	8286	0.059931	0.00215849	0.107138	0.0544013	1.7566e-18	3.68209e-57	0.446218	5.02847e-13	0.00925355	0.0339604	0.691831	0.446218	0.0034649			0.465905	0.00828022
946																															graft versus host disease	4412	1.15992e-90		3.93489e-55		0.0761875	7.98233e-15	7.93477e-30	3.67095e-08			0.0204388	7.93477e-30				0.0776765
947	4							dasatinib	afatinib				dasatinib			afatinib															asthma	43367	2.15118e-06	2.64673e-56	0.00789993		0.192243	1.16882e-09	1.04233e-14	1.98783e-55	1.58685e-08	4.83022e-29	2.28318e-23	1.04233e-14	4.1579e-15	0.0183805	0.00554668	0.0233354	1.08977e-16
948																															large intestinal ulcer	1574	0.57082	0.135224		0.626625	0.819266	0.266774	6.10903e-10	0.26368	7.36704e-13	0.842367	0.0886789	6.10903e-10	1	0.217081	0.382032
949	1						nilotinib																								retroperitoneal haemorrhage	1811	0.00433701	0.491663		1	0.518715	0.197462	1	0.134761	0.00414719	0.853158	0.0392149	1	0.776456				0.708941
950	2								afatinib							afatinib															food intolerance	1476	0.00915448	0.00593974	0.120692	0.00260097	0.233174	0.775795		0.13526	0.0341881	0.148021	0.453857		0.0157923		0.0757584		1
951	2							dasatinib					dasatinib																		pneumonia fungal	1335	0.0215168	1	1.61847e-06	0.566373	0.315757	3.11928e-05	0.00242275	0.730498	0.297514	0.828656	0.195214	0.00242275		0.187438	0.0637097
952	2								afatinib							afatinib															xeroderma	136	0.455904	0.471412	0.0534844		0.000887974	0.000199288		2.91968e-06	3.14404e-23	3.84016e-17	0.000606132				0.00083463		0.00873795
953																															asphyxia	3204	0.188449	0.411763		0.741821	0.151286	0.376522	0.0185331	0.840244	1	0.0620377	0.28809	0.0185331	0.847679		0.339701		0.452972
954	1			ponatinib																											non-cardiac chest pain	3060	0.340939	0.894113	7.76927e-10	0.717761	0.13891	1.48186e-08	0.190257	0.422396		0.671019	0.732218	0.190257	0.825924	0.378618	0.60773
955																															limb mass	138	0.431394	0.00567489			0.00670598	1	1	9.42703e-05		1	8.81571e-05	1	1		0.361085		3.72142e-15
956	2								afatinib							afatinib															nail infection	694		0.00189197			3.14988e-23		0.331953	9.32753e-67	1.54107e-07	3.53406e-07	1	0.331953	1		4.13691e-23
957																															axillary pain	705	0.252472	0.778566	0.0335997	0.356762	3.36869e-24	0.660259		0.0491664	0.437942	0.22436			0.345443				0.513326
958																															bilirubin conjugated increased	1841	0.000129434	0.124601		1	0.831413	1.95859e-17	0.776495	1	1	1.53541e-05	2.49153e-13	0.776495	1				1
959	1						nilotinib																								dermal cyst	1729	0.466554	0.00433183			1.18813e-05	1		2.09822e-12	0.0550376	0.00754105	0.160684						2.1101e-19
960																															melanocytic naevus	2624	0.470492	0.00018366	0.0258663		0.221231	5.19282e-07		9.48331e-104	0.732461		1.44535e-05				0.565803	0.125055	1.05457e-196
961	3								vandetanib						vandetanib												vandetanib				thermal burn	4380	0.000612526	0.658235	1	1	0.0538286	0.239891	1	0.38999		0.238076	0.665669	1	0.101413	0.493945	1		5.8486e-08
962																															neoplasm skin	833	0.0139131	0.198575			0.117469	0.0307285		6.99944e-11		0.276053	0.0095397						2.2439e-22
963																															activities of daily living impaired	23901	9.25972e-16	0.000116313	0.00863015	0.0370326	8.52267e-05	1.85737e-15	4.16937e-14	5.73306e-23	0.0530655	2.10142e-09	0.0643721	4.16937e-14	3.75094e-06	0.598104	0.851758	0.0759207	3.84418e-06
964																															mallory-weiss syndrome	1052	0.00882858	1.7534e-11	0.068365		0.777675		0.00250927	0.0766429		0.218613	1.17585e-05	0.00250927	1			0.20954
965	2							dasatinib					dasatinib																		aplasia	1274	3.6192e-36	0.144005	0.000195087		0.122222	0.0510951	0.175622	0.0757177	0.279213	1	0.278734	0.175622
966																															tooth disorder	16037	0.0126637	0.000313873		0.42829	2.01182e-73	0.000322458	0.0270933	0.00517075	0.00775068	2.61365e-19	1.68102e-07	0.0270933	1.42732e-06		0.256003	0.280497	2.68584e-06
967	1										erlotinib																				pancreatic carcinoma	8087	4.38148e-07	1		0.0723468	9.88542e-08	0.178137	0.0303134	1.49205e-08	0.433012	7.10907e-42	0.915594	0.0303134	0.00307615	1		1	0.16246
968																															bone disorder	20021	0.00172243	0.499974	0.0764103	0.153714	7.96328E-310	1.36037e-07	0.000402634	1.06742e-09	0.708976	0.0151266	0.0691889	0.000402634	1.27531e-10			0.146407	2.02948e-05
969	1	imatinib																													osteonecrosis	31505	4.53909e-05	7.75673e-06		3.87731e-06	2.28722e-260	1.83088e-11	6.11258e-06	2.81449e-32	0.436856	2.19645e-13	0.0454815	6.11258e-06	2.80583e-13	1	0.00613377	0.0408687	4.98193e-11
970	9	imatinib	sunitinib	ponatinib	axitinib		nilotinib					sorafenib					bosutinib				regorafenib							sunitinib			blood amylase increased	2963	1.7974e-11	7.56473e-11			0.503971	5.10806e-07	0.502901	0.131045	4.56401e-05	0.389738	0	0.502901	0.824678	0.0784649	0.595917
971	3								vandetanib						vandetanib												vandetanib				monocyte count decreased	562	0.00113081	0.0507262			3.45851e-15	3.36165e-10	0.61724	1		0.00269436	1	0.61724	0.622862
972																															gastrointestinal stromal tumour	1656	0	0	0.14513		0.0723401	1.20363e-57	0.540285	0.00444103		0.079427	7.56732e-10	0.540285	1
973	1	imatinib																													sciatica	7524	0.260104	0.00222076	0.0127441	0.347633	2.38153e-05	0.0215955	0.002858	0.09416		3.58459e-07	1.46952e-05	0.002858	0.0248108		0.734696	6.50176e-05	0.584976
974	1						nilotinib																								hiatus hernia	11554	0.833861	0.0402943	0.346243	0.0134162	2.00883e-34	0.00270047	0.00209286	9.60312e-06	0.516128	0.190853	3.25575e-06	0.00209286	0.00156151	1	1		0.00114617
975																															hair disorder	1414	0.8403	3.31837e-08		0.0602861	0.630402	0.00315201	0.73917	2.34105e-06	0.110828	0.00106674	1	0.73917	0.0386917		4.05779e-11
976																															lung abscess	1166	3.05398e-10	7.12046e-08		0.517988		0.0965631		0.349268	0.00296274	1	1.6411e-15		0.146582	0.165803	0.29991		1
977																															hepatic cyst	2976	4.96758e-07	0.000215816		0.71069	2.09565e-32	0.0386413	0.259494	0.026736	2.93639e-07	0.0430443	1	0.259494	0.504405		0.597521		0.384401
978																															chronic myelomonocytic leukaemia	397	2.45005e-06		0.148248		0.345738	0.0501022	0.0313605	0.0141233			0.302038	0.0313605				0.0849104	4.20909e-06
979																															tongue disorder	5026	0.136826	1.02437e-53		0.563534	0.444928	0.0423672	0.00320594	0.372013	0.000344729	0.659141	0.418258	0.00320594	0.864404	0.542325	0.669387	1	0.0728495
980																															restlessness	20608	8.77659e-16	2.14876e-11	0.599306	0.00197433	0.001288	2.03201e-07	1.12468e-06	1.48485e-31	0.461641	2.40918e-14	0.0140004	1.12468e-06	2.79582e-10	0.260307	0.544664	0.639579	2.90709e-06
981																															sensory disturbance	9924	0.000286022	0.00149969	0.202248	0.542977	5.92957e-18	0.00269832	0.0102902	0.799746	0.213036	4.8337e-08	0.069284	0.0102902	0.395977			0.732149	0.0174365
982																															osteoarthritis	28902	0.000217505	3.4816e-08	0.0409101	0.000575445	6.18211e-50	5.49675e-06	9.30452e-15	2.5872e-20	0.00270054	1.972e-18	0.000148179	9.30452e-15	5.70254e-17	0.342508	0.0113753	0.695824	4.67375e-05
983																															acute leukaemia	1218	2.78429e-18				0.00014404	0.00116718	1	0.0427746	0.630432	0.502231	0.275409	1					0.353089
984	3	imatinib							pazopanib					pazopanib																	skin hypopigmentation	469	3.06831e-07	0.178982	0.172678		4.39949e-09	0.620654	0.00139525	1.28854e-05			6.24886e-05	0.00139525	4.40523e-12
985																															abscess intestinal	1332	0.210846	0.0395538	0.101977		0.614223		0.499823	0.86146		0.828455	0.0135668	0.499823	0.0846329	0.187059
986	2		sunitinib																									sunitinib			hypogeusia	1031	1	3.28722e-13		0.475488	1	0.730126	0.102225	1.52478e-05		9.52352e-10	0.00911441	0.102225	2.80874e-06		0.270403	0.205821	0.090121
987																															head discomfort	5774	0.0294968	0.000101109		1	1	1	0.426086	0.000233349	0.347974	7.47311e-06	0.0440435	0.426086	0.428163		1	0.140605	0.675959
988																															enteritis infectious	933	1	0.000176461	0.314161	0.442307	0.542799		0.214713	1.27164e-05		0.797811	0.0481717	0.214713	0.221063	0.135028	0.248207		0.614447
989	2								afatinib							afatinib															infectious pleural effusion	364	0.0756393	0.00419766		0.335898	1	1	0.30707	2.64208e-05	5.73288e-09	0.53401	7.30768e-16	0.30707	1		0.00114192	0.135996
990	3	imatinib							afatinib							afatinib															acute hepatic failure	6529	0.642065	0.00101582	1		0.00157233	0.0393644	0.000409483	0.0348489	0.826266	0.0089097	1.43948e-20	0.000409483	0.293337		0.0522026		0.237839
991																															postoperative wound infection	3044	0.413228	0.594449	1	0.44662	0.869119	0.310883		0.169776		0.255751	0.164166		0.190451				1
992																															gastrointestinal sounds abnormal	1960	1	0.0153872			0.136154	0.823199	1	0.302492	0.453795	0.748683	0.00149621	1	0.208568		0.520718	0.0173581
993																															colitis ischaemic	4507	0.0728098	0.227804	0.00272382	0.540004	0.000127635	0.0972815	0.466643	0.000319525	0.426923	0.102025	4.92061e-05	0.466643	0.0300351		1	1	0.344293
994	1						nilotinib																								cyanosis	11495	0.0206088	0.00200261	0.101319	0.345235	0.177043	0.409227	0.00206278	5.20276e-12	0.514287	0.0345227	0.020571	0.00206278	8.11464e-06				0.00114148
995	1										erlotinib																				microangiopathic haemolytic anaemia	399	0.034738	3.07708e-26			0.126595		0.00518222	0.111075		0.0262989	1	0.00518222	0.0054643
996																															enterococcal infection	2863	0.000220158	0.0395094	0.32779		0.0926802	0.059567	1	3.32665e-06	0.516213	0.309648	0.375262	1					0.383007
997																															spleen disorder	1073	0.000446931	0.257302	0.00982465		0.778879	0.731983	0.706654	0.176239	0.583934	0.000211033	0.774395	0.706654	1			0.213242	1
998																															movement disorder	18093	4.25084e-10	8.21198e-07	0.013731	0.0242743	2.86673e-05	0.412582	2.18622e-08	1.63245e-16	0.0368649	5.41415e-09	9.30532e-12	2.18622e-08	4.93519e-05	0.539428	0.0517558	0.203215	0.00148955
999	2						nilotinib															cabozantinib									disturbance in attention	29588	7.23664e-20	3.29943e-19	0.018794	0.00997443	3.45484e-06	0.000656779	2.14788e-07	1.0276e-43	1.09097e-06	2.19281e-34	6.84053e-14	2.14788e-07	1.04893e-10	0.343791		0.0181876	4.29822e-08
1000	2								afatinib							afatinib															lung adenocarcinoma metastatic	350	0.0214032	1	0.131913			0.51488	0.00326895	3.31353e-06	0.0337899	3.95234e-24		0.00326895
1001	4								vandetanib						vandetanib												vandetanib			tofacitinib	sinus congestion	7616	0.0247913	2.9857e-06	0.243814		0.00916423	0.00334763	0.208742	0.00374919	0.0258346	0.00403383	0.0218922	0.208742	0.00560226			1	0.0299925
1002	2	imatinib									erlotinib																				haemolytic anaemia	6167	0.151309	0.189721		0.198678	0.166467	0.672542	0.213549	0.0126077	1	9.37663e-06	0.716203	0.213549	0.0130599	0.0727831			0.688324
1003																															compression fracture	3990	0.0948592	0.0470484			5.35387e-30	0.725522	0.0188219	0.269938	0.393383	3.12143e-05	0.363667	0.0188219	0.178465				0.204504
1004																															hypovolaemic shock	2451	0.00115342	0.0360248	0.628707		3.95046e-07	0.824393	0.322962	0.799314		0.0798643	0.0306628	0.322962	0.141913		0.527414	0.421829	0.529473
1005																															neck mass	1502	0.558394	0.850643			1.34131e-13	0.246654		0.0475094		0.227949	0.618325		0.531102				0.00491571
1006	1																					cabozantinib									facial pain	5187	0.00872466	0.000222607			1.54001e-08	0.0197946	0.0426269	0.000146629	1.19164e-07	0.744558	7.97037e-06	0.0426269
1007																															enterocolitis haemorrhagic	1095	0.820515	0.653085			0.159827	0.733282	1.62125e-14	1	0.00226735	0.638746	0.135425	1.62125e-14					0.307556
1008																															stent placement	5506	0.129357	6.60885e-06	0.0751188			2.819e-62	0.0715806	1.45903e-06		5.06193e-07	5.42017e-05	0.0715806	0.516359				0.0526648
1009	1										erlotinib																				ulcerative keratitis	1507	0.448613	1		0.631962	5.51056e-05	0.778811		0.204726	0.0434648	1.11014e-15	0.0928784		0.537216		0.0866196
1010	4								crizotinib, vandetanib						vandetanib				crizotinib								vandetanib				renal cyst	6787	7.96544e-05	0.0742804		0.142007	3.70141e-20	0.00109475		0.0379527	0.000215217	0.84954	0.643094		0.00509639		0.72956		0.0562227
1011	3								vandetanib						vandetanib												vandetanib				overdose	72433	9.42082e-105	2.1791e-108	1.37689e-11		1.4899e-55	1.63137e-32	1.80678e-29	3.22402e-112	5.49402e-16	6.64804e-50	1.99339e-65	1.80678e-29	7.4805e-41	0.000131654	5.00332e-06	5.634e-05	7.26848e-23
1012																															squamous cell carcinoma of lung	264	9.51522e-07						0.276985	0.796311	0.00167586	2.57765e-20	0.238261	0.276985			0.169145		0.128025
1013																															metastases to kidney	320	0.00343706	3.62207e-06		0.181494	0.258959			1.96398e-07		1.43139e-07	1.86871e-10		1.96758e-11				0.278826
1014	3								vandetanib						vandetanib												vandetanib				laryngitis	5565	0.000552483	0.00054238	0.733053	1	8.52609e-12	0.0535492	0.189901	0.0415305	0.343017	5.78016e-05	0.898098	0.189901	0.746538		0.689564
1015																															mucosal haemorrhage	664	0.00343992	0.0141173			1.96722e-21	1	0.10629	1	0.41879	0.0005513	0.115678	0.10629	1
1016	2							dasatinib					dasatinib																		pulmonary arterial hypertension	6939	0.417486	2.36619e-06	0.213302		0.00910637	0.689959	3.83054e-38	6.12134e-11	0.141176	2.58322e-10	1.46712e-07	3.83054e-38				0.671026
1017	6							dasatinib	vandetanib				dasatinib		vandetanib							cabozantinib					vandetanib				anal fissure	2474	0.00593405	1.63594e-10		0.670699	0.00140481	0.369156	1	0.00203337	0.461377	0.0570823	3.24022e-06	1	0.0126098		0.175585	0.10661
1018																															protein total increased	1387	0.416937	0.430901	0.429151	0.215733	1	0.37908	1	0.236988		1	9.03143e-10	1	0.000200371
1019																															blood chloride decreased	2433	0.357383	1.26275e-07	0.258041	1	0.00245544	0.502503	1	0.0709143	0.456819	1.18587e-11	0.176865	1	0.457242
1020																															dental caries	11102	0.0384202	0.0176331	0.146932		3.41529e-123	0.674505	0.817287	7.16176e-05	9.53919e-06	3.0164e-05	0.587321	0.817287	5.33431e-05			0.529281
1021	2			ponatinib			nilotinib																								coronary artery disease	34524	1.34525e-07	1.60705e-19	5.57082e-07	3.48902e-05	1.75596e-09	1.14753e-93	6.81653e-09	1.30563e-72	4.1965e-09	1.17313e-27	1.64207e-19	6.81653e-09	2.71564e-23			0.0297594	8.34396e-12
1022	5						nilotinib		crizotinib, vandetanib						vandetanib				crizotinib								vandetanib				photopsia	3823	0.0403075	0.193149			0.000129283	0.596334		3.994e-64	1	0.00246744	0.0319573		1	0.453359			0.607399
1023																															bicytopenia	484	0.000396155	0.733081	0.00107104		1	0.263964		0.555563	0.00764324	0.458429			0.205256				0.390065
1024																															dry throat	4790	0.00156134	0.397288		0.00108471	0.00588725	0.633102		0.201721		0.000630159	0.212975		0.727224	0.171425	0.661329
1025																															spinal fracture	9350	0.313016	3.03365e-06	0.197789	0.142661	1	5.34173e-05	0.000216934	0.000311872	0.0426486	0.419406	7.18827e-05	0.000216934	0.00252878		0.37832		0.00164678
1026	2								afatinib							afatinib															lip dry	4562	0.911249	0.156395		0.541961	0.0308343	0.00828547	0.102628	1	0.287233	0.000303616	0.777858	0.102628	0.209919	0.0352147	0.0530545		1
1027																															hernia	8812	0.631459	0.0233002	0.27981	0.671252	1.07712e-09	0.00462216	0.069874	4.85259e-13	0.0133181	0.000235826	0.00427144	0.069874	0.0287779				0.0114674
1028																															colitis ulcerative	17343	6.04841e-13	2.71575e-22	0.0563825		0.00198898	1.59567e-09	0.356252	1.84264e-23	0.109517	4.27921e-07	4.5092e-11	0.356252	4.18402e-08	0.534018			0.000190456
1029																															haemorrhagic diathesis	2169	3.59062e-08	2.10871e-05		0.156152	0.433759	1	0.28585	0.891758	0.104115	0.617106	0.215636	0.28585	1	0.0455153
1030	2								afatinib							afatinib															phlebitis	4168	0.0805001	0.73229	0.238589	0.53136	1.75474e-06	0.492954	0.25694	0.623976		0.14687	0.768493	0.25694	0.0581472	0.0280684	1
1031																															neutrophilia	1195	0.122012	0.051961			0.426551	5.47473e-08	0.729193	4.17583e-06	0.0175048	0.646576	0.779209	0.729193	1				1
1032	3		sunitinib		axitinib																							sunitinib			hypernatraemia	2780	0.00256297	0.329128		1	1		0.251304	1	0.499356	0.881695	0.0433967	0.251304	0.103569		0.209229
1033	3								vandetanib						vandetanib												vandetanib				staphylococcal sepsis	3918	0.0910914	0.349318			0.246372	0.375677	0.434181	0.0149701	1	1	0.358177	0.434181	0.0187346	0.456242	1
1034																															joint stiffness	12440	2.37724e-10	0.0147918	0.649779	0.0299926	0.00112121	0.233812	0.0118124	8.71191e-09		1.65701e-11	0.347423	0.0118124	1.41988e-06	1		0.365488	1
1035																															malignant tumour excision	220	1.20963e-34	0.274896			7.96874e-12	0.0110469		2.24595e-10		0.598328	0.457715		0.317315				0.201264
1036																															oesophageal candidiasis	2246	0.150034	0.0601485		0.410028	0.246734	0.101161	0.601922	0.000428812		0.868579	0.00198911	0.601922	0.604187	0.294763			0.299959
1037	2								afatinib							afatinib															spinal osteoarthritis	10377	0.0402917	0.253329	0.142162	0.0770081	7.79568e-98	7.81358e-06	0.192265	0.712141	0.73264	0.149522	0.000191429	0.192265	0.000142563		0.391568
1038																															coronary artery stenosis	5107	0.0059117	0.039733	1.83584e-06	0.390103	0.203532	2.23399e-224	0.394656	4.22772e-08	1	0.000657572	0.504349	0.394656	0.00340249	0.548055		0.316085
1039	2								afatinib							afatinib															medication error	35308	4.10214e-34	2.88013e-50	0.0232499	1.58223e-07	2.04725e-18	0.906381	8.93397e-10	4.44169e-53	0.00661766	9.14833e-43	9.17863e-29	8.93397e-10	1.94068e-13		0.00316996	0.0301143	1.61536e-09
1040																															no adverse event	45376	4.21202e-38	3.44357e-32	0.0891544	3.49077e-09	1.02411e-14	2.60824e-23	1.32629e-18	1.08231e-76	9.4022e-13	2.285e-54	1.29125e-28	1.32629e-18	1.09184e-17		7.51699e-05	0.0916023	1.00183e-09
1041	3								vandetanib						vandetanib												vandetanib				duodenitis	2580	0.00257939	0.383647			0.859324	0.0756933	0.341039	0.618715	0.729942	7.12676e-05	0.259674	0.341039	0.00226283		0.545697	0.0208305	1
1042																															skin abrasion	1051	1	0.0357764	0.346106	0.141152	7.89536e-13	0.174576	1	0.326719	0.576385	0.461929	0.545768	1	0.43666		0.000341652
1043																															eastern cooperative oncology group performance status worsened	158	0.157488	0.0386622			0.00154303	0.000352398		8.67355e-08		0.139636	3.75419e-11		0.00274982				0.0116324
1044																															demyelination	2828	0.203381	0.407067	1	0.698392	0.608428	0.53363	0.643591	0.000761995	0.000655067	0.882915	0.0064627	0.643591	0.105418				0.38247
1045																															prostatomegaly	2124	2.45222e-07	0.873827		1		0.221183	0.596368	0.038862	1	0.041962	0.302236	0.596368	1			0.0125153	0.730988
1046	4								crizotinib, vandetanib						vandetanib				crizotinib								vandetanib				empyema	1183	0.660514	0.279989		0.52309	0.0324537	0.316771	0.146288	0.0616233	0.00314976	0.165968	0.00209157	0.146288	0.729255		1.14467e-07	0.0293311
1047	3								afatinib							afatinib	bosutinib														pneumonia primary atypical	984	0.464032	0.23759			0.237734	0.462711	0.00751223	1	0.04789	0.61233	1	0.00751223					0.0810469
1048																															unresponsive to stimuli	14523	4.87678e-05	9.95714e-11	0.541033	0.188668	0.0147114	6.50465e-05	2.6698e-05	1.07826e-16	0.151701	0.180674	0.436893	2.6698e-05	1.97664e-05	0.735795	0.100984		5.46585e-05
1049																															arthropathy	26991	3.88975e-22	4.77904e-18	0.00220588	0.0137924	0.0275127	1.9394e-08	5.9433e-07	3.71388e-37	1.01362e-06	4.758e-35	1.84221e-18	5.9433e-07	7.09046e-10			0.037397	2.22919e-05
1050																															prerenal failure	419	0.441687	0.135223	0.155789	0.0288569	1		0.511288	1.90489e-08	0.000430107	0.251511	0.324365	0.511288			3.02565e-20		0.0690653
1051	6	imatinib					nilotinib	dasatinib	afatinib				dasatinib			afatinib															herpes virus infection	3188	0.504462	0.0493411		1	0.630818	0.0046448	0.512885	0.0726203	0.123051	0.0181536	0.0164406	0.512885	0.0517506		0.622791	0.509662	1
1052																															abdominal neoplasm	579	5.76754e-13	2.73028e-08			0.264857			2.7437e-05	0.376979	0.738115	4.52055e-05		0.0036758		0.0139122		0.000363648
1053	5							dasatinib	vandetanib				dasatinib		vandetanib												vandetanib				bronchospasm	8875	0.00311876	3.57272e-08	0.59587	0.194996	1.16552e-06	1	0.0377975	4.04111e-07	0.0134992	0.407094	0.686128	0.0377975	0.000289953		0.534855		0.0960815
1054																															paresis	1505	0.559006	0.702232		0.610145	0.152239	0.13945	0.333676	0.00267538		0.419079	0.618834	0.333676	0.00539133			0.285665	0.0202743
1055																															therapy responder	421	7.65796e-18				1.05573e-06	0.58109	0.162268	0.018811		0.0320318	1	0.162268					0.00957104
1056																															blindness unilateral	8303	0.564166	1.61406e-10	0.275542	0.263323	0.232958	0.39544	0.0106352	1.76473e-09	0.177258	0.170532	0.00869495	0.0106352	0.110711		0.745399		0.00485099
1057																															lymphocyte percentage decreased	1043	1	0.644496			6.91389e-06	0.480618	0.105451	0.234858	0.209981	0.0452308	0.0736246	0.105451	0.703484			0.207949
1058	8	imatinib				trastuzumab	nilotinib		afatinib, vandetanib	gefitinib					vandetanib	afatinib											vandetanib				pharyngitis	7662	6.95822e-06	0.276515		0.103484	0.0171333	0.0775347	0.000430053	0.000128292	0.423001	0.012374	1	0.000430053	0.00029777		0.512529	0.691715	0.0301593
1059																															metastases to thorax	149	1.95467e-09				0.00124442			5.16091e-05	0.000269255	1.03581e-25	0.0650885		0.0280057	0.000262245			0.141183
1060	3								vandetanib						vandetanib												vandetanib				lip ulceration	645	1	0.552466			4.27625e-11	0.046133	1	2.00776e-21	0.409694	0.201002	0.0355808	1	0.026974		0.178995	0.134256	0.00059136
1061																															arteritis	434	0.000866049	0.00115978	0.000783323		0.386346	7.85081e-34	0.00693203	0.535193			1	0.00693203				0.00439936	0.358103
1062																															hepatosplenomegaly	1908	5.21215e-10	0.00222387	0.00119476			0.000231827	0.0480348	0.0133896	1	0.103615	0.190342	0.0480348					1
1063																															hepatic cirrhosis	9464	9.16368e-06	2.23805e-10	1		9.61458e-07	0.820925	0.0445485	4.52692e-13	0.586798	0.0127284	2.19511e-20	0.0445485	1.94253e-05		1	0.730026
1064	6	imatinib						dasatinib	dabrafenib				dasatinib										trametinib		dabrafenib						rash vesicular	1875	0.728822	0.237374	0.000136607		0.0546624			0.078801	0.199072	0.144285	8.89415e-06			0.25288			0.0451434
1065																															onychomadesis	1476	0.0765324	0.848731			1.21083e-35	1	0.529539	3.24282e-23	4.81387e-11	1.15182e-13	0.453857	0.529539			0.363231		1
1066																															lung cancer metastatic	1999	0.734914	0.0316161		1	1	0.454605	0.27602	7.43355e-14	2.4664e-10	1.62787e-147	0.829241	0.27602	1	0.267148	0.125546
1067	3								afatinib							afatinib						cabozantinib									pharyngeal oedema	13624	0.0143045	7.88134e-10	0.391815	0.165238	0.641848	0.00120426	0.00121378	4.25318e-12		7.79078e-14	0.0221532	0.00121378	1.49779e-06		0.45568	0.775838	0.0600615
1068																															exophthalmos	1142	2.12673e-13	0.826091			0.0958451	0.513703	1	0.572264		2.34248e-06	0.776718	1	0.726583				1
1069																															radiotherapy	1232	0.131555		0.0141937		1.09809e-15			1.06118e-18	1	8.19025e-05	0.781704		1.76208e-12		0.313898		1
1070																															duodenal ulcer haemorrhage	1901	1	0.0424133	0.536252	0.333554	0.835506	0.605452	0.77789	0.0285201	3.55613e-05	0.148044	0.000387127	0.77789	0.395339	0.0359169	7.58442e-14
1071																															monocyte count increased	1743	1.93738e-07	0.860278	0.0346228		3.63548e-06	9.70993e-05	5.81396e-07	0.170041	0.657053	0.34514		5.81396e-07	0.383877		0.41316	0.322677
1072	1	imatinib																													hepatic necrosis	3395	1.22487e-19	0.529683	0.159691		0.536676	0.128209	0.141904	0.00155216	1	0.419752	0.00473951	0.141904	0.143132		1		0.277126
1073																															central nervous system haemorrhage	164	0.00655987	0.536434	0.0641358		0.39706		0.0324641	0.0865343		7.07057e-05		0.0324641	0.247651		0.0489095		0.154242
1074																															enterocolitis infectious	866	0.198098	0.00865075		0.418423	1.66888e-17		4.56407e-07	0.0144858	0.000815259	2.32335e-07	4.21858e-05	4.56407e-07			0.232645
1075																															tooth loss	7024	0.10601	0.00487675		0.144476	1.76163e-77	0.0473241	0.013549	0.366319	0.0542339	0.709189	0.56904	0.013549	0.0137065		1		0.0576058
1076																															pulmonary mycosis	641	0.218494	0.551043			0.0154923	0.0113428	1	0.610936	0.00205238	0.75174	9.75469e-05	1	1
1077																															necrotising fasciitis	1737	0.274083	1.07557e-26	0.00578804		2.24865e-07			0.650731	0.171016	0.0131667	1.84604e-09		0.0038551			0.321768
1078																															cytomegalovirus infection	7767	0.393606	1.65288e-06	0.000106692	0.104492	2.69224e-08	0.166327	6.26652e-08	1.54653e-17	0.106489	2.80109e-05	1.68904e-08	6.26652e-08	4.91164e-05			1	0.00657461
1079	3								vandetanib						vandetanib												vandetanib				atrioventricular block	4654	0.82544	1		0.382579	0.0324529	0.0136151	0.0305219	0.00527432	0.291652	0.00270901	0.574848	0.0305219	0.375478	0.51506			1
1080																															cataract operation	4122	0.00663689	1.72849e-06	0.685035		0.887657	0.300438	0.571338	0.00308755		0.0890441		0.571338	0.183212				0.141678
1081																															tongue discolouration	3084	0.110493	3.01049e-09		0.461208	0.0557566	0.433644	0.0516474	0.0253754		1	0.0934553	0.0516474	0.284731	0.394643	0.00344754	0.163245	0.778865
1082																															oedema genital	529	0.0105202	0.00102388			0.224122	0.000138429	0.013523		0.00971897	1	0.661694	0.013523
1083	2								afatinib							afatinib															spinal compression fracture	6207	0.504366	0.16134		0.603879	5.68259e-13	0.0240805	0.00309715	0.377174	0.824487	0.84299	0.468303	0.00309715	0.00317305		0.445403	1	0.0261684
1084	1						nilotinib																								cardiac murmur	10141	9.63749e-05	1.73932e-11	0.45412	0.545914	0.281932	0.509585	0.00102863	1.19264e-12	0.0074792	6.30748e-11	0.0580903	0.00102863	9.35405e-07				0.000823669
1085																															dysstasia	15513	0.000358473	0.44344	1	0.0235356	4.52929e-09	0.248806	1.50014e-07	1.5711e-14	0.000593661	6.84917e-14	0.0319998	1.50014e-07	0.000321279		0.102287	0.594962	0.000920299
1086																															blood fibrinogen decreased	547	1.20184e-10	0.00474107	0.0210784		0.238658	1	0.0151019	0.275758		0.296418	1	0.0151019
1087	1				axitinib																										polycythaemia	1106	0.255883	0.000308099	0.0106556	1.43973e-15	1	0.73401	0.0127741	7.21534e-13		0.63903	1.97251e-05	0.0127741	7.39122e-27	0.0131738
1088																															hepatitis toxic	1923	0.000230758	0.00356443		1	0.0366424	0.0679603	0.394607	0.000419103	5.9727e-06	0.00654625	0.509	0.394607	4.5753e-05		0.444592		0.136197
1089	1					trastuzumab																									fluid overload	11821	0.944931	5.84356e-11	3.99494e-05		0.000236194	1	0.911104	7.89025e-20	0.0739675	5.45672e-05	0.000150657	0.911104	9.00892e-05		0.281763	0.0520265
1090																															visual field defect	5311	1	0.00765734			0.173726	0.678392	0.0923008	0.0114794	0.506216	0.00244223	0.905328	0.0923008	0.03316	0.630978	1	1	0.696113
1091																															basophil count increased	286	2.36646e-15				0.586175	1.14582e-16	1.18608e-05				1.17193e-08	1.18608e-05
1092																															ventricular extrasystoles	8638	1	0.00013715	4.03039e-06	0.191827	2.64707e-08	1.06185e-14	0.0484054	5.37979e-09	0.13067	8.48927e-07	0.151291	0.0484054	0.00168804	0.0473887		1
1093	6	imatinib	sunitinib			trastuzumab				gefitinib		sorafenib																sunitinib			angioedema	19847	3.35365e-05	4.49421e-06	0.0082526	1.62925e-05	1.83472e-05	4.71362e-07	0.0459976	3.09824e-23	1.50321e-05	1.94573e-25	0.38199	0.0459976	7.21178e-12		0.0130183	1	0.181376
1094																															troponin t increased	684	1	0.568007	0.241539			3.00856e-32	0.113445	0.62774	0.108447	0.540035	0.000158011	0.113445	0.332282	0.100884
1095																															haemorrhagic stroke	4739	0.585086	0.000157557	1	0.77331	0.000550871	0.147883	0.0314707	0.0666426	0.198876	0.0302674	0.330981	0.0314707	0.860658	0.168624			0.353189
1096																															atrioventricular block complete	4248	0.820918	0.00268238	0.699957		1.30272e-08	1	0.100296	1.38851e-06	0.00400293	2.91403e-05	1	0.100296	0.271759
1097																															peritonsillar abscess	371	0.00695095	0.000422577			3.37591e-07	0.00775292		5.97159e-06			1		0.136199
1098																															bone neoplasm	750	0.00741772	0.410229		0.374626	0.0846266	0.670672		0.000120383	0.458237		0.157969		0.000396143				0.0425265
1099																															benign prostatic hyperplasia	4040	0.476905	0.420319	0.680896	1	0.152693	0.219258		0.00195705	0.0508617	0.805825	0.0240794		0.0129188	0.131178
1100																															stem cell transplant	2165	4.04253e-38		4.61972e-87		0.237574	0.0952723	1.55687e-23		0.698279		0.145653	1.55687e-23				0.383654
1101	3								vandetanib						vandetanib												vandetanib				small intestinal perforation	1047	0.0304679	0.00454673		0.480715	0.00590914	0.481889		0.000497264	0.574998	0.0456742	0.00306412		0.0373559
1102	1																													tofacitinib	tuberculosis	7020	7.28347e-31	4.41736e-07	0.540937	1	0.00921528	0.508235	0.309915	1.51473e-13	0.396501	9.50334e-06	0.909308	0.309915	0.000136106
1103																															fungal skin infection	1645	0.271976	0.47497	8.5491e-05	0.0946242	0.120107	0.785597		0.168524	0.0032275	0.00110088	0.349986		0.38309		0.0980062
1104																															laryngeal oedema	3966	0.0933962	0.100944		1	0.885654	0.0770199	0.697818	0.366182	0.392319	0.0344792	0.880431	0.697818	0.341234		1		0.80455
1105																															rhonchi	1025	0.0288687	0.817474			4.76023e-13	0.0635361	1	1		0.0116509	0.541251	1	0.699356
1106																															decreased activity	4214	0.486178	0.0123317	0.00038849	1	0.035217	0.864248	0.0132892	8.40389e-05	0.276665	0.0214797	0.1057	0.0132892	0.851803			0.242814	2.25709e-21
1107																															dizziness postural	3731	0.0133571	0.228676	0.666095	0.509844	0.00702693	0.716719		0.1786		0.61063	0.211881		1	0.440195	1
1108																															chapped lips	2509	0.00973193	2.20696e-05	0.0828059	0.673277	0.586466		0.459629	3.55646e-07	0.151825	0.534346	0.17909	0.459629	0.462427	0.323024	0.000145992	0.429277	1
1109	4	imatinib					nilotinib		afatinib							afatinib															eye irritation	17620	9.03282e-05	6.98217e-08	0.704516	0.00222927	1.856e-12	0.0374996	9.36458e-07	1.11068e-15	0.110682	3.80176e-15	2.61054e-15	9.36458e-07	2.79707e-12	1	0.191415	0.200055	0.342591
1110																															accidental overdose	15872	3.03839e-12	1.30961e-26		0.00435412	4.14342e-18	0.0386012	0.000426624	8.91467e-11	0.0392919	1.22194e-16	4.16935e-16	0.000426624	0.000107792		0.364096		1.90598e-06
1111																															blood creatine phosphokinase mb increased	1420	0.545272	0.844116	0.436716		0.088751	3.50443e-10	0.525078	0.12719		1	2.38818e-10	0.525078
1112																															gallbladder disorder	19124	2.37356e-11	4.60381e-06	0.586577	0.107877	0.0260708	2.00744e-06	0.000823318	8.15936e-38	0.00130027	1.19856e-09	1.01301e-12	0.000823318	3.29778e-07			1
1113	7		sunitinib				nilotinib	dasatinib				sorafenib	dasatinib				bosutinib											sunitinib			ill-defined disorder	16825	9.86417e-23	6.89977e-14	0.563133		0.0510906			1.23416e-31	0.0140249	0.335704	1.60783e-10		1.64815e-26		0.504093	0.197551	0.113825
1114	3								vandetanib						vandetanib												vandetanib				electrocardiogram t wave inversion	1966	0.865028	0.00743395	0.046573	1	2.69938e-08	8.38498e-16		0.0845368		0.0763837	0.513456		0.589171				0.729165
1115																															generalised tonic-clonic seizure	3565	4.43202e-14	0.154816	0.434766	0.352141	3.28724e-05	1.30555e-07	4.43021e-05	1.46352e-10	0.413479	2.2752e-09	0.00308641	4.43021e-05	0.0246475	0.0477334	0.259518		7.84941e-05
1116																															trismus	3538	0.256993	0.215487	1	0.292428	4.67658e-46	0.457919	1	0.0251701	1	0.357385	0.00112402	1	0.104288	0.423136
1117	1	imatinib																													nephropathy toxic	4524	0.433375	0.511956	1	0.540593	0.347363	0.0976418	0.855992	0.573135	0.597878	0.351887	0.0101881	0.855992	0.209396				0.0297535
1118	3	imatinib							afatinib							afatinib															neurotoxicity	4849	0.829226	0.673131		0.384334	1.79008e-24	0.0244862	0.297008	0.413793	1	0.737169	0.680352	0.297008	0.0570858	0.174674			0.256772
1119																															drug tolerance decreased	577	0.000335146	9.17407e-07		0.303109	7.00462e-10	0.334283	0.077419	0.1875		0.518592	0.0789202	0.077419	1			0.00761822
1120																															bronchial obstruction	790	1	1.66162e-06		0.390089	0.0997798	1	1	0.107224	0.0277623	0.00639321	0.0244555	1			0.0248403		0.553802
1121																															sinus headache	4564	2.92085e-05	0.0388411	0.0396188	1	2.52069e-06	0.0320309	0.275698	5.18435e-07	0.197664	0.0372206	0.12101	0.275698	0.104247				0.101456
1122																															decreased interest	5133	0.00157117	1.00363e-07			5.26444e-74	0.00309378	0.170731	0.0423079	0.00399125	0.0218585	0.0158687	0.170731	0.0166735	0.549879
1123																															dialysis	9828	0.00181347	0.415861	0.201086		0.00616495	0.000126122	0.325396	2.83074e-10	0.0205665	2.80537e-06	0.00712095	0.325396	0.273114
1124																															scleroderma	2125	0.000210515		0.212426		0.00451638	0.00193349	0.788391	0.0185467		0.0161372	0.675944	0.788391	0.284867		0.477866		0.73101
1125																															diplegia	1351	0.415585	0.0003885		0.0570935	0.458352	0.76519	0.736843	0.864396	0.311565	0.672436	0.293743	0.736843	0.520185	0.193355			1
1126																															concomitant disease aggravated	2061	6.76087e-19	0.00167248			0.545718	2.60183e-78	0.595134	0.00753866	0.028506	0.164841	0.395915	0.595134	0.78643
1127																															gastrointestinal tube insertion	1363	0.220302	0.231937			0.141349	0.0251809	0.0100051	0.301349	1	0.0166537	0.438822	0.0100051	1				0.406738
1128																															refusal of treatment by patient	5108	0.0111475	0.303118	0.154538	0.777203	0.79998	0.352879	0.125369	2.78689e-05	8.01864e-06	5.1567e-06	0.349237	0.125369	0.0426245	0.548125
1129																															pulmonary tuberculosis	3220	5.72975e-13	0.00168582		1	0.0239945	0.43335	0.515177	0.00012436	1	0.168383	0.000524824	0.515177			0.258506
1130																															ear infection	10640	0.00553176	0.17668	0.142625	0.0183505	1.76558e-06	0.915015	0.0253634	2.84875e-10	0.058418	1.44994e-12	5.05619e-06	0.0253634	0.000100951				0.0914074
1131																															perirectal abscess	1233	0.0016529	2.687e-06			0.00188245	0.74571	0.729815	1		0.180605	0.0237679	0.729815	0.730316
1132																															aortic dissection	1471	0.0463383	9.15496e-47		0.234955	0.0995148	1		0.324171	0.00149863	0.103777	4.12802e-25		0.0155332	0.0224592	0.0753195
1133																															polyuria	4240	0.00536709	0.000636982	0.247554	0.532917	0.000251282	0.00197799	0.0585667	0.000136182	1	0.000270511	0.00114197	0.0585667	0.0411097	0.483769		0.613479	0.462147
1134	4								afatinib, vandetanib						vandetanib	afatinib											vandetanib				inguinal hernia	3638	1	0.0203875		0.733901	0.00229652	0.464537	0.104788	1.35034e-05	1	0.89734	0.525554	0.104788	0.0260192				0.286545
1135																															malignant peritoneal neoplasm	230	0.0757383	0.683561			0.0973722		0.453876	0.0262805	8.68138e-10	0.0167251	0.258098	0.453876	0.0243633
1136	2	imatinib																												tofacitinib	lymphoma	8770	0.000213367	6.3054e-07		0.051555	0.146639	0.90629	0.36453	3.13318e-12	0.0575365	1.152e-07	5.62513e-06	0.36453	0.0287471		0.533612		0.0022584
1137																															axonal neuropathy	471	1.21713e-05	0.0723358			0.0161805	0.622219	0.0478662	0.381986	0.0574389	1	0.0108097	0.0478662
1138	3								vandetanib						vandetanib												vandetanib				white blood cell count	164	0.0378201	0.536434			9.36397e-26		0.244396	0.000670528	0.125429	0.148145	0.366307	0.244396	0.0333787
1139																															sleep apnoea syndrome	12055	0.0643515	0.000624601	0.820095	0.0418789	4.84999e-06	0.0265135	0.000351227	1.45128e-13		1.34604e-05	0.224515	0.000351227	4.52838e-07			0.534041	0.000142226
1140	4			ponatinib													bosutinib					cabozantinib								tofacitinib	hepatobiliary disease	296	0.044903				1.6177e-16	0.457601	0.396976	2.41405e-05		0.346435	2.3307e-05	0.396976	0.0152998				1.58466e-05
1141																															iron deficiency	1703	0.000344166	0.595807	8.12624e-05		0.000360811	0.0959078	0.382381	0.168009	1	1	0.348169	0.382381				0.05639	0.0989406
1142	6			ponatinib					dabrafenib													cabozantinib	trametinib		dabrafenib					tofacitinib	mental disorder	24363	6.20798e-05	2.41672e-22	0.148185		1.62039e-07	0.000502326	3.68085e-08	4.69257e-43	0.0426953	1.80136e-25	3.88376e-18	3.68085e-08	9.99715e-15		0.00913978		2.803e-06
1143	8							dasatinib	dabrafenib, vandetanib				dasatinib		vandetanib							cabozantinib	trametinib		dabrafenib		vandetanib				vaginal haemorrhage	25058	1.85259e-09	7.70564e-09	0.635912	0.098937	0.000739632	0.00787695	8.20542e-10	1.78034e-27	0.00748813	5.51462e-30	1.71515e-16	8.20542e-10	8.77986e-06	1	0.465918		4.89626e-10
1144																															demyelinating polyneuropathy	686	0.556183				0.4744	1	0.0311891	0.00054624		1	0.125978	0.0311891	0.333539				0.00572803
1145																															rectal abscess	944	0.325609	3.79972e-06			0.544949	1		0.838114		0.298204	0.00552417		0.0837446				0.618756
1146																															intra-abdominal haemorrhage	1618	1.73442e-17	4.42036e-06		1				0.153472		0.844984	7.77195e-21		0.0653562				5.67591e-05
1147																															decreased immune responsiveness	2276	0.00125328	2.72072e-07		0.172266	0.701796	0.00334244		0.109939					0.200298				0.508051
1148																															muscle fatigue	1766	0.0454587	0.483753		0.100498	1	0.789036	0.775754	0.0022359			0.00465095	0.775754	0.384882				1
1149	2							dasatinib					dasatinib																		ear haemorrhage	1040	0.639681	0.0667496	0.343192		6.6956e-06	1.53174e-05		0.322743		0.80638	0.221568		0.702794		0.272408		1
1150																															chronic myeloid leukaemia	2406	0	0.880675	1.50006e-32	1	0.713248	0	2.9384e-97	7.99203e-05		0.00115105	1	2.9384e-97		0.312094		5.2294e-123
1151	6	imatinib				trastuzumab			afatinib, vandetanib						vandetanib	afatinib											vandetanib				rhinitis	4321	0.170196	0.576054	1	0.534495	2.46261e-20	0.0269901	0.0411245	0.178419	1	0.285976	0.00013253	0.0411245	0.137786		1		0.341197
1152	3								vandetanib						vandetanib												vandetanib				anuria	5931	0.000129109	0.0167331		1	0.409806	0.565737	1	1.77902e-05	0.163403	0.0326872	0.901303	1	0.0577446	0.602428	1
1153	2								afatinib							afatinib															nasal dryness	3130	2.20923e-05	1.23546e-09		0.452995	0.050415	0.108592	0.190934	0.000248152	0.530234	0.0938359	0.125095	0.190934	0.127422	0.385346	6.2364e-09		0.390082
1154	4								afatinib, vandetanib						vandetanib	afatinib											vandetanib				agitation	45517	9.44824e-40	2.31166e-17	0.0257637	9.00458e-06	1.15481e-19	1.07061e-15	9.25118e-14	1.28479e-83	0.000288616	1.06253e-49	1.83164e-19	9.25118e-14	1.66268e-22	0.0129861	2.21329e-05	0.000786647	1.37633e-14
1155																															erythropoiesis abnormal	245	2.16614e-07	0.10856			0.530377	0.397307	0.342065	0.203003	0.181447		0.148918	0.342065	0.346296			0.0532871	0.0264479
1156																															functional gastrointestinal disorder	1380	0.651874	0.011871			0.467034	0.824902	0.459697	0.0992966		0.211727	0.850245	0.459697	1			0.429405
1157																															supraventricular extrasystoles	3086	1	0.0872177	0.357805	1	0.10111	3.86078e-19	0.384884	7.36557e-06	0.745518	0.121748	0.0578642	0.384884	0.391125
1158	1						nilotinib																								micturition urgency	6012	0.0328477	3.90424e-08	1	0.599632	1.37879e-07	0.0644061	0.115826	4.38087e-06	0.82141	2.77042e-06	0.00457027	0.115826	0.00447027		0.707484	1	0.839495
1159																															painful respiration	1563	0.178924	0.134648	0.132374		0.00142836	0.147805	0.752925	1		1	1	0.752925	1		0.379949
1160																															inappropriate schedule of drug administration	51050	5.12624e-79	1.30201e-77	5.04524e-08	1.53508e-11	3.77372e-60	0.922101	3.76934e-22	1.492e-55	2.00846e-14	2.44002e-15	1.75985e-53	3.76934e-22	2.42279e-08		5.30076e-06	0.000270312	5.30994e-20
1161																															pericardial effusion malignant	95		0.359395			3.14085e-16	0.178265	0.0117144	1.15742e-08	7.129e-05	1.66707e-07	0.232223	0.0117144	0.0120584		0.0286301
1162																															pulmonary cavitation	366	0.0831676	1		9.39896e-05	1	1.03251e-07	0.46496	0.301084		0.0670505	0.00385411	0.46496	0.0265297
1163																															immune thrombocytopenic purpura	1227	0.0592497	5.04339e-08		0.766865	1.08091e-07	0.412129	0.591492	5.37759e-07	1	0.0204648	0.157527	0.591492	0.00662312				0.101769
1164	4								afatinib, vandetanib						vandetanib	afatinib											vandetanib				partial seizures	2508	0.451199	0.237557			0.0167354		0.806302	0.128372	0.729342	0.351639	0.700908	0.806302	0.462348	0.322919			0.00132869
1165	4			ponatinib					vandetanib						vandetanib												vandetanib				blood calcium increased	5605	0.31485	0.00116912	0.733544	1.86494e-05	0.147101	0.105494	0.0327784	0.00396101	0.101055	0.531359	5.78863e-05	0.0327784	0.517849		0.691135	1	1
1166																															tooth fracture	7686	1.97879e-06	0.0443489	0.386427		1.2188e-22	0.000923905	0.000429687	0.0715515		0.000115026	0.192486	0.000429687	0.00562776	1			0.0301531
1167	2								afatinib							afatinib															oesophageal stenosis	1876	0.00777993	0.1252		0.327882	0.298152	0.603321	0.390314	0.000641546	1	0.00153785	0.0231981	0.390314	0.573371		2.99808e-05	0.342519	0.717865
1168																															hypersensitivity vasculitis	970	0.000287615	0.0443509			0.440181	0.343952	1	0.66658	0.0670987	0.000256985	0.0497329	1	0.0371919				0.096691
1169																															rectal ulcer	741	0.00688602	6.83668e-15	0.0367721	0.371094		0.0692392	1	1	0.123591	1	7.53788e-16	1	0.367795
1170																															palmoplantar keratoderma	80	3.44955e-09	0.52321					0.236609	2.05493e-21			2.93582e-25	0.236609					3.65378e-19
1171																															adenocarcinoma gastric	237	1.39938e-05				0.000916717	0.387259	0.333009	0.0647599				0.333009	0.337158				0.00195024
1172																															metabolic disorder	3468	0.30703	0.00167457	0.16678		0.000147084	0.705557	0.036741	1	0.763821	0.689886	0.146738	0.036741	0.0373388	0.416822			0.279136
1173	1										erlotinib																				rosacea	2044	0.0435205	0.0324955	0.562301	1	0.0258969	0.805561	0.0947175	0.328377	0.0886047	0.0356201		0.0947175				0.366754	1
1174																															exposure via father	1144	1.33939e-38				0.278203	6.24583e-62	6.32175e-45	0.0132111			0.776787	6.32175e-45
1175	4								dabrafenib								bosutinib						trametinib		dabrafenib						papule	1874	0.115358	0.0587676	0.175909		0.673386	0.00218131	0.390151	0.0552097		0.716916	0.263416	0.390151			0.436206		8.41783e-07
1176	8		sunitinib				nilotinib	dasatinib			erlotinib	sorafenib	dasatinib								regorafenib							sunitinib			infarction	4526	0.911043	0.228524	1	0.540663	0.00107108	1.49194e-12	0.716956	0.000323328	1	0.351966	0.0648877	0.716956	0.857762		0.402576
1177	3								vandetanib						vandetanib												vandetanib				hypoproteinaemia	1360	6.86749e-11	5.68405e-17		0.209584	0.619324		0.735395	0.0377868	0.101709	0.0162856	0.00550069	0.735395	0.306781
1178	3								lapatinib, vandetanib						vandetanib												vandetanib				neutrophil count abnormal	1006	0.469337	0.64056	6.53382e-05	0.467216	5.22789e-09	1	1	1.78856e-10	0.199023	0.207765	0.212088	1	0.0996977				8.1568e-11
1179																															cold sweat	10100	0.00163606	2.87052e-05	0.204793	0.0260927	0.787465	0.442922	0.000260642	1.10589e-07	0.0219276	1.68503e-13	0.776676	0.000260642	5.80993e-05	0.20887	0.385784		0.00436951
1180																															haemangioma	1864	0.860989	0.0856778		0.325155	1.79302e-23	0.602375	0.776949	5.72972e-06		0.855704	0.0731687	0.776949	0.777655				0.446024
1181																															hepatic haemorrhage	531	0.0107224	1.55168e-10	0.193154		0.681144	1		0.779695		0.487206	1.17977e-17		0.60202				0.418657
1182																															bile duct stone	2236	0.000708302	0.875867		1	0.177837	9.46525e-05	0.796048	0.688378		0.0118493	0.839726	0.796048	0.603491		0.495294		0.734093
1183																															metabolic encephalopathy	1710	0.465236	9.26133e-08	0.152649		0.0744494		0.38244	0.0443541		0.0069878	0.000127763	0.38244		0.00256011			1
1184																															mediastinal mass	260	0.0301425	0.0347976				0.415705		0.00147857	0.19142	0.0943604	0.00631007		0.36309				0.233243
1185	3								vandetanib						vandetanib												vandetanib				limb injury	10807	0.148563	0.437076	0.631405	0.0186345	0.0186044	0.39635	0.000415628	3.47393e-11	0.238136	8.61906e-06	0.00011111	0.000415628	2.44772e-06	1	0.779019	0.739259
1186	2	imatinib																												tofacitinib	opportunistic infection	1228	1	0.00931605			1	1		0.466935		0.0406737	0.781407						0.132269
1187																															red blood cell abnormality	557	0.0136147	0.19626			7.35143e-05	0.109657	0.0713433	0.594316				0.0713433					0.433894
1188	4	imatinib							vandetanib						vandetanib												vandetanib				glaucoma	10332	0.237213	4.45398e-11		0.233493	0.285005	0.127642	0.0724786	3.88865e-17		0.000701706	0.0245605	0.0724786			0.388414	0.734978	0.0128709
1189																															hyperthermia	4601	0.119462	0.58751		0.543434	0.183422	0.327893	0.469981	0.0937841	0.110174	7.37258e-05	0.0659783	0.469981	0.0306833		1	1	0.0590644
1190																															craniotomy	278	0.000291697				1.74971e-09	0.0204812		8.41532e-05		0.029299	0.538514		0.0846391		0.00340134		0.247212
1191																															vocal cord paralysis	1247	0.282353	0.301574		0.184075	8.54908e-50	0.530367		2.47889e-05	1.1456e-05	2.78738e-08	0.168506		1	0.176243	0.000646377
1192	4								afatinib, vandetanib						vandetanib	afatinib											vandetanib				prostatic specific antigen increased	6043	6.77834e-08	0.000429913				0.0027106	0.084091	3.42704e-08	0.502321	4.90942e-05	1.88074e-06	0.084091	0.117944	0.609295		0.154598	0.0257828
1193																															bone cancer	799	0.0130872	0.606553		0.322197	2.02508e-18	0.601408		0.0390253	1	0.362039	0.0727581		0.0169736	0.250087	0.432226		1
1194																															therapeutic response unexpected	19959	1.13985e-18	2.47892e-20	0.00114736	0.000287866	6.46925e-24	1.37241e-10	6.35774e-11	1.16189e-13	0.143703	1.80078e-39	1.26921e-16	6.35774e-11	0.165722	0.197775	0.579069	0.391374
1195																															ear disorder	2470	0.0931164	0.234849		0.670407	0.0156395	0.0215394	0.805559	0.307471	0.729203	0.00427394	0.0797731	0.805559	0.45956			0.106325	0.529679
1196																															leukaemia recurrent	1004	1.79326e-277		5.39057e-53			3.18435e-45	2.86258e-56	0.0258557	0.559796	0.140922	0.00785377	2.86258e-56				0.0216818	1
1197																															pericardial disease	216	0.0734717	1			1.3855e-14	0.36008	0.00628902	0.39644	0.161816	0.591611	3.67016e-05	0.00628902	0.312561
1198																															eosinophil count decreased	721	0.0454173	0.585102			2.86471e-17	0.000869839	0.348605	0.63853		0.231855	0.728943	0.348605	0.131359
1199																															cerebellar syndrome	1559	0.441474	0.0135278			0.000461988	0.262425	0.00171797	0.196533	1		0.142865	0.00171797	0.534314	0.215252			0.214423
1200																															wound dehiscence	3129	0.00107085	3.03726e-13	0.360549		8.58913e-19		0.0760572	0.650707	0.331898	0.676772	1.71914e-13	0.0760572	0.27401	0.38525		0.503151	0.777167
1201	2								afatinib							afatinib															electrocardiogram st segment depression	1824	0.10865	0.121458	0.038755		0.830397	5.65446e-64		0.768057	0.0180483	0.0416695	0.502791		1	0.246932			1
1202																															mental impairment	13599	3.11263e-07	1.46383e-07	0.193495	0.164973	1.02036e-07	4.23522e-09	2.07998e-06	3.97168e-09	0.000404347	1.78963e-09	0.022109	2.07998e-06	0.00690964	0.729961	0.455472		0.00425698
1203																															noninfective gingivitis	282	0.730623	2.3905e-09		0.262265	0.0182504	0.00366283		0.136533		0.728771	0.390956		0.206514				0.0889654
1204																															metastases to stomach	202	0.0133226	0.612076			0.129068	0.341294		8.39401e-07		1.27758e-09	7.8216e-09		8.57426e-08
1205																															staphylococcal bacteraemia	2299	0.753376	0.000571333	5.22604e-05		1		0.800937	0.00783681	0.443065	0.745958	0.546794	0.800937	0.201386				1
1206																															coordination abnormal	11193	2.52183e-10	0.0314186	0.148136		3.62881e-05	0.0360958	1.56096e-05	3.85275e-06	0.241689	1.48204e-08	0.000575539	1.56096e-05	1.09037e-05	0.253322			0.00699984
1207																															diffuse alveolar damage	709	0.00522836	0.274565			0.000432541			0.22736	6.50301e-10	5.48354e-05	0.137141		0.34794				0.0370179
1208																															metastases to pancreas	205	0.0650006	0.000453532		0.120411	0.0261096	0.067721		7.11826e-12	0.154247	7.28798e-20	4.82495e-10		5.19729e-12
1209																															faeces pale	1283	0.140832	0.213823		0.552027	0.802144	1	1	4.01074e-07			0.029074	1	0.00208784			0.0340038	0.145073
1210																															venous occlusion	1339	0.677573	0.104834			1	0.061843	0.299141	0.29904		1	0.79185	0.299141		0.187943		0.258659	0.158507
1211																															glioblastoma multiforme	662	0.0310037	0.138319		0.339215		1	0.00601779	0.455237	0.417839	0.0595161	0.114761	0.00601779	1
1212																															adrenal mass	693	9.00697e-05	3.80335e-11		0.351913	1			0.0887034		0.00277095	8.61632e-07		0.337933		0.190958	0.143495
1213																															rectal cancer	1747	2.54104e-10	0.376375		1	0.00366532	0.787597	0.0819856	0.0688818	0.00348946	0.0133024		0.0819856				0.323282	0.264953
1214																															exposed bone in jaw	2862	0.673163	5.39949e-56		0.266841	1.16676e-68			5.11712e-11	0.000161765	4.95852e-05	4.54879e-16		0.00186666
1215																															thyroid function test abnormal	2550	0.653582	6.15434e-56	0.275438	0.0780946	0.591584	0.381098	1	0.00561863		0.000546633	0.342856	1	4.80827e-08			0.434485
1216																															pseudomembranous colitis	1872	0.0229522	0.309109		0.335367	4.25312e-05	0.452075	0.0184269	0.771232	0.0732189	7.54415e-05	0.000129739	0.0184269			0.442208
1217																															osteoporosis	22831	0.273849	3.82712e-16	0.00237739		4.49915e-11	2.45168e-06	5.29666e-05	1.355e-27	3.09533e-07	3.33195e-10	5.96834e-15	5.29666e-05	4.432e-16		0.0128745	0.0724176	3.67969e-08
1218																															tachypnoea	6552	0.780565	7.58918e-06			0.0134336	0.0191255	0.133851	0.435855	0.0259101	0.00492023	5.09074e-06	0.133851	0.134721		0.729189
1219																															enterocutaneous fistula	634	0.000171113	7.41244e-12			1			0.0689174		0.0503767	0.102263		0.00094817	0.00454007
1220																															tooth abscess	7998	0.000746783	4.1349e-07	1	1	1.01442e-66	0.215694	0.0400987	1.05214e-05		0.0184827	0.00270275	0.0400987	0.0143024			1
1221	2	imatinib								gefitinib																					scrotal oedema	444	2.87419e-09	0.0593774	0.164276	0.0001964	0.0498623	3.73832e-09	0.176134			0.437894	5.67392e-06	0.176134				0.0944733
1222	4								afatinib, vandetanib						vandetanib	afatinib											vandetanib				thirst	8754	0.00221792	1.78773e-07	0.595364	0.671214	1.09414e-05	0.0583562	0.0370733	3.00371e-09	0.134343	1.64638e-06	0.0021025	0.0370733	0.0044351		0.533436
1223																															glomerulonephritis	1368	0.00458366	1		0.602258	0.232419	1	0.000284991	0.096673		0.839154		0.000284991		0.204688			0.665637
1224																															myeloproliferative neoplasm	47	2.49879e-06				0.0174026	9.17622e-06	0.00154364	0.38312			1	0.00154364	0.565196
1225																															exercise tolerance decreased	2718	0.885756	0.0501529	1	1	0.602106	0.831697	0.483422	0.0212509		0.233575	0.00951253	0.483422	0.350012		0.568979
1226																															skin chapped	567	0.000292392	1			3.3613e-23	1		2.80967e-196	3.32233e-08	0.511573	0.00552948		0.0770242
1227																															cerebral atrophy	3794	0.178475	0.0558964	1	0.308752	0.00284592	0.030064		0.010146	0.00138629	0.00212252	0.00769322		0.432358
1228																															aspartate aminotransferase decreased	297	0.0113292	0.404688			0.232896	0.126123	0.398005	0.442093		0.347926	0.200129	0.398005	0.0154364
1229																															angiosarcoma metastatic	36	1.3757e-08	0.155289				1.33991e-08	4.7889e-07	1.29684e-12			0.095288	4.7889e-07	2.35985e-15
1230	3	imatinib				trastuzumab	nilotinib																								herpes simplex	4330	0.000831681	0.433709	1	0.53472	0.0523286	0.12741	1	7.84905e-06	1	0.811983	0.0827506	1	0.00924232			0.252344
1231	2								afatinib							afatinib															eye infection	4269	0.817643	0.000171944		0.533282	0.781205	0.611962	0.0136406	0.0197227	1	7.92378e-19	0.00512818	0.0136406	0.00913069	0.00476304	0.37503		0.462936
1232	4								vandetanib		erlotinib				vandetanib												vandetanib				peptic ulcer	3147	0.591368	0.00822298		1	0.00313191	0.0453284	0.666389	0.000451713	1	0.677431	0.0416658	0.666389	0.192974		0.619198
1233																															klebsiella sepsis	630	0.21358	0.77179	0.224803		1	0.00220304	0.0945554	0.451362		8.41221e-05	0.00902339	0.0945554			0.175221
1234	2								afatinib							afatinib															xerosis	755	0.0553955		0.0380356	0.37658	0.735389	1		1.0069e-05	0.460447	9.86819e-05	0.160585			0.00636061	0.0228458		1.51204e-06
1235																															radiation injury	678	0.77548	0.0157908			1.55811e-29	1		5.73065e-07	4.2425e-10	0.000646074	0.0424981		0.328508		0.0187065		8.31727e-05
1236																															metastases to pelvis	244	2.00104e-06	0.00616567			3.14273e-22			7.59216e-12		2.33129e-13	0.492737		0.34516		0.0718927		6.25675e-06
1237																															lower limb fracture	9234	2.14161e-05	0.000561561			0.00184437	0.007822	3.91698e-05	1.6124e-12	0.00931766	0.0116078	1.4732e-06	3.91698e-05	0.000953717				0.00160422
1238																															granuloma	2475	0.0691543	0.768296	1	1	6.05821e-16	0.00635489	0.141704	0.898607	0.146724	0.0174762	0.848282	0.141704					1
1239	3								vandetanib						vandetanib												vandetanib				tachyarrhythmia	1839	0.0071421	0.166157	0.524482		0.198162	1.5336e-16	1	0.104879	1	0.101089	0.000275081	1			0.430138		0.712775
1240	1			ponatinib																											cardiovascular disorder	24976	4.39973e-17	5.62379e-21	0.635752	3.83479e-05	5.80743e-07	0.0300375	7.00009e-07	8.65176e-33	6.16207e-07	1.73934e-26	2.47823e-21	7.00009e-07	3.4412e-15			0.0520967	9.4353e-06
1241																															retinal vein thrombosis	684	0.135851	0.568007	1.05212e-05	0.0691422	0.00587226	1	0.0309069	0.460351	0.0191779	1	1.75645e-15	0.0309069	1	0.100884
1242																															arterial occlusive disease	5855	0.0768156	0.00708818	0.0915406		0.000558956	2.60046e-34	0.0559956	5.63623e-10	0.817357	1.097e-06	2.84099e-05	0.0559956	0.00429361
1243																															papillary thyroid cancer	838	0.036866	1			0.530315	0.0314055	1	0.660976			2.53371e-08	1					0.0113225
1244	3								vandetanib						vandetanib												vandetanib				peripheral sensorimotor neuropathy	573	0.00474973				0.00936993	0.116659	0.000520475	0.787799		0.737059	1	0.000520475					0.443072
1245	2								afatinib							afatinib															obstructive airways disorder	3992	0.406129	0.00349795			0.00048751	0.37832	0.177385	0.0211726	0.268509	3.76238e-08	0.880473	0.177385	0.178514	0.462465
1246																															electrocardiogram t wave abnormal	1383	0.68354	0.548977	8.59577e-09		0.213114	4.36383e-05	0.736912	0.124684	1	0.672492	0.00615427	0.736912	0.738435				1
1247																															fibrin degradation products increased	409	1.25814e-35	0.446681			0.133472	0.570571	0.0337943		0.0447391	0.240543	2.39785e-05	0.0337943
1248																															dyschezia	199	0.0105721	3.63994e-07		0.491331	0.000177625	0.000109402	0.708251	0.697972	0.586307	0.341068	0.0332881	0.708251	0.712058	0.154573	0.281254
1249																															caecitis	710	0.143272	0.0201462			1.15105e-27	0.661367	6.36583e-09	0.638253	0.440234	1	0.137635	6.36583e-09	1
1250																															urine analysis abnormal	1688	0.100449	0.593113	0.000695831	0.00457277	0.115578	0.783563		0.0892788	0.400918	0.570742	0.640589		0.382478		0.095074	0.00674429
1251																															stress	37097	5.05551e-07	2.35156e-49	0.0140457	1.87723e-09	6.38506e-07	9.19268e-06	1.01603e-19	5.51456e-67	1.49496e-08	1.34459e-41	3.54019e-37	1.01603e-19	3.63261e-19			0.0569632	1.65465e-14
1252																															accident	5230	1.26488e-23	0.103196		0.778432	0.000149293	0.356462	0.0114264	1.0437e-07		0.000139776	0.000107351	0.0114264	0.00228622
1253	3								vandetanib						vandetanib												vandetanib				pericardial haemorrhage	1266	0.830971	0.0574327			0.0652248	0.339946	1	0.0198967	0.0866017	0.0462004	0.278061	1				0.246463	1.08038e-06
1254																															hilar lymphadenopathy	628	3.55888e-05	0.0104098			7.24679e-27		1	6.51969e-05	0.00190635	8.18152e-05	8.36554e-05	1	0.000136369	0.0930213
1255																															electrocardiogram repolarisation abnormality	578	0.0163279	0.0204019	0.208337		0.264032	1.83133e-19		0.423254		0.737935							0.445909
1256																															blood cholesterol increased	33406	1.79723e-22	1.21636e-12	0.0137167	0.000890272	8.22961e-19	2.1647e-08	3.52834e-09	9.28784e-58	1.09435e-09	4.56122e-52	1.60434e-14	3.52834e-09	2.12744e-14			0.0412455	1.79022e-07
1257																															gastrointestinal inflammation	2897	0.779694	0.220493		0.705424	1	1	0.00190539	3.34262e-06		0.561033	0.157931	0.00190539	0.072165		0.58969
1258																															choking	8880	0.0031203	0.001349		0.0520302	8.38387e-09	0.025467	8.12519e-05	4.63187e-06	0.851536	3.09411e-05	0.00827187	8.12519e-05	0.0289446		0.755893		0.0960864
1259	5						nilotinib		afatinib, vandetanib						vandetanib	afatinib											vandetanib				breast pain	6367	0.777283	0.000428911	1	1	1.63173e-07	0.26781	0.00326692	0.000629824	0.073675	0.00017971	0.120902	0.00326692	0.171195		1		0.0766628
1260																															hand fracture	4074	0.637214	0.133146	0.682603	1	0.00270592	0.600859	0.571132	6.50113e-06		0.0270925	0.550915	0.571132	0.0129839	0.02649
1261																															upper limb fracture	11541	0.00160987	1.7458e-07		0.0133876	0.177531	0.000934585	0.00459029	4.5413e-11	0.00160376	8.52848e-06	8.07184e-09	0.00459029	0.000463228	1		1	0.00510677
1262	4								afatinib, vandetanib						vandetanib	afatinib											vandetanib				deafness unilateral	3277	0.357176	0.306586	0.0114327	0.729366	0.341007	1	0.393074	0.027193	0.533478	0.585939	0.868116	0.393074	0.141108				1
1263																															medical device implantation	417	0.0118771				5.6387e-05	0.000264764	6.33887e-08	0.19808				6.33887e-08	0.0368425
1264																															blood alkaline phosphatase	156	0.000732846	0.165926	0.00189365		0.0841125		0.233995	0.0771321		0.000521324	0.352047	0.233995
1265																															haematocrit abnormal	504	1	0.513436			8.87104e-08	0.0214373		0.388509		0.0602763	0.00314484						0.4024
1266																															iron deficiency anaemia	6622	7.00286e-11	2.07139e-06		0.455196	0.000772898	0.275452	0.070939	1.18827e-06	0.667498	0.0160484	0.00995972	0.070939	0.000282481	1		1
1267																															aortic aneurysm	4094	0.638498	0.0502885	1	0.530335	0.00032306	0.492143	0.341876	1.47901e-06		0.32737	0.00158768	0.341876	0.181945		1
1268	2								afatinib							afatinib															bundle branch block right	4223	0.131836	0.0235174	1.2169e-05		0.000230922	1.44276e-05	0.0579698	0.770273	0.593659	0.0215748	0.188552	0.0579698		0.0290146			0.0130555
1269																															adrenocortical insufficiency acute	695		3.41511e-05	0.0327386					0.00190259	0.111329	0.766665	0.0463553		0.0340476	0.00542245			0.00082472
1270																															breast cancer	43545	0.0526505	3.7159e-58		7.82583e-11	1.7267e-28	1.52571e-11	1.89643e-09	0.365223		9.56813e-57	1.24608e-46	1.89643e-09	1.68323e-27	0.0789935	4.74055e-05	0.00591668	7.33854e-13
1271																															cholecystectomy	10942	0.0144082	1.64919e-07	0.808513		0.00427472	7.87471e-05	0.000427509	6.84166e-11		9.73859e-09	2.77855e-06	0.000427509	0.0375099				0.00975589
1272																															renal cancer metastatic	585	0.00148647	0		4.50183e-71			0.000579638	7.22957e-19	0.380027	1	1.98057e-30	0.000579638	3.20712e-35
1273	1	imatinib																													raynaud's phenomenon	2859	0.672902	0.00142621	0.00661792		0.733734	0.0104215	0.00449687	0.000549619		0.00113662	0.0304299	0.00449687	0.502226		0.582857
1274																															skin warm	2780	0.394022	0.0244645	0.104271	1	0.387832	0.141343		0.186949	0.499356	0.0533719	1.96977e-06		0.0106249			0.46283	1
1275																															hydrocele	853	4.37416e-05	0.30505				0.259461	0.660558	0.190664		1.85305e-10	0.0338038	0.660558
1276	1											sorafenib																			metastatic renal cell carcinoma	1721	0.272191	0		0	0.0750617	0.785735	0.771314	7.30253e-17		0.0129945	1.47901e-191	0.771314	1.39068e-40
1277																															chloroma	205	9.10956e-56		1.7826e-06			3.42737e-14	0.0054471	0.37192			0.11175	0.0054471			0.00187468
1278																															paraesthesia oral	6945	2.1081e-06	0.00199435	1	0.143505	1.36348e-09	0.690145	0.0185595	0.00141746	0.141199	5.28944e-07	0.0216244	0.0185595	0.0415571	1		1	0.0130588
1279																															intracranial tumour haemorrhage	221	0.628062	1.17551e-05			7.33246e-05			2.43218e-18		0.00243315	0.000422218		0.0569421				1.00228e-24
1280																															chronic gastritis	496	2.17323e-07	0.598341	0.275989	0.0901182	0.528847	2.16377e-08	1	0.0715532	0.00448646	0.0197121	0.00770845	1			0.216761
1281	3								crizotinib			sorafenib							crizotinib												oesophageal disorder	2797	0.668392	0.889814	1		0.00319972	0.673556		0.904671	1	0.882085	0.467835		1		0.574871	0.464867	0.542007
1282																															biliary dilatation	1137	3.95634e-07	0.662269			1.78654e-05		0.72136	0.000169117	0.238051	0.000374793		0.72136	1	0.162033
1283																															hemianopia	762	0.162342	1	0.265079	0.379306	1	0.00119354	0.37361	0.491828	0.463525	0.776352	0.020975	0.37361	0.380696				0.540855
1284																															bone marrow transplant	1363	3.70768e-66		2.33091e-63		0.141274	0.00828399	6.67002e-47			0.0525624	0.600117	6.67002e-47				0.262626
1285																															ovarian cancer	4594	0.911525	1.08127e-05			0.0604611	0.189631	0.0718036	2.39586e-05	0.599372	1.4945e-05	6.50318e-05	0.0718036	0.030616			1	0.101737
1286																															tooth extraction	12274	0.089788	0.0632155	0.502292	0.00965572	5.27329e-273		0.00026007	2.33879e-05	0.203109	0.00238733	0.667755	0.00026007	0.0219983
1287	4								afatinib, vandetanib						vandetanib	afatinib											vandetanib				dermatitis allergic	5012	0.749736	0.000160738		1	1	4.97062e-08	0.0157916	0.000658271	0.205342	2.0983e-05	1	0.0157916	0.015965	0.1837		0.308333	0.653335
1288																															spinal cord neoplasm	378	0.00758256	0.103138			1	0.184099		0.0345079	0.000292089	1	0.00441166		0.481012
1289																															head and neck cancer	346		0.02438			1	0.00609875	0.446359	0.0238578		2.47758e-06	0.249915	0.446359	0.121724	0.001391	0.100393
1290	3								vandetanib						vandetanib												vandetanib				sinus bradycardia	6562	0.00112389	1.138e-06	0.200297	0.073975	0.00720286	0.00398905	0.0098167	0.640425	0.0512026	0.00898616	0.0588338	0.0098167	0.653812	0.271635	1
1291																															trichorrhexis	1268	0.140569	1			0.799962	0.749829	0.482424	1	1	1		0.482424		0.0170342	0.0582359		0.371308
1292																															vasogenic cerebral oedema	273	0.124271	0.137184			2.90797e-33			3.80804e-21		2.15259e-10	0.53205						0.243357
1293																															peritoneal disorder	475	7.06355e-09	0.491061			0.660981	0.257122		0.775242	0.00068634	0.136275	0.380206		0.561407				0.384432
1294																															polypectomy	578	5.28224e-20		0.0233456		1.6752e-05	0.335031	0.0777286	0.788982				0.0777286
1295																															streptococcal infection	3056	0.682453	0.350211	1		0.621181	0.23196	0.825167	0.0157175	0.108218	0.0468094	0.164461	0.825167		0.378231
1296																															duodenal stenosis	396	0.0338029	0.709281			0.344627	0.197466		0.743045	0.0422265	2.15492e-11	0.301019
1297																															lymphangitis	504	0.732701	0.736448			7.60097e-14		0.0563497	7.14171e-09	6.8825e-05	0.00553352	0.40836	0.0563497	0.217876
1298																															portal hypertension	1926	0.863088	0.23888			9.58376e-10		0.576888	0.0826233	0.673687	0.281512	4.37751e-05	0.576888	0.275306				0.724769
1299																															renal neoplasm	961	1.07287e-05	0.0506637		0.0231883	0.382509	0.456216		0.679993	0.544051	0.00265014	0.53289		0.00165311			0.193297
1300																															post procedural complication	13709	0.797462	1.2548e-06	0.671275		0.000201518	0.131073	3.89222e-07	1.02097e-19	0.0501086	0.000138907	8.73629e-05	3.89222e-07	1.5284e-06	0.477284
1301																															mean platelet volume decreased	292	8.53079e-06	0.0495076	0.00641702	0.167024	1.71778e-23	0.000392352	0.000165078	0.708344		0.340458		0.000165078
1302	2								afatinib							afatinib															paraplegia	1729	0.010932	0.72839		1	0.0016631	0.7907		0.133487	0.0605974	1	0.359675		0.776099				1
1303																															metastases to heart	149	0.000595842	8.11306e-05			8.04019e-06			4.98937e-08		4.96305e-11	5.40355e-10		0.227813		0.0445372
1304																															testicular pain	1944	0.7326	0.737381	0.544244			2.00497e-05	0.396789	0.000136469		0.0483067	1	0.396789					1
1305																															normochromic normocytic anaemia	2623	6.93169e-07	0.0311976			2.37617e-09	0.667746		0.0634478	1	0.539758	0.0588134		1
1306																															adenocarcinoma pancreas	853	0.00576797	0.200902			0.531489	0.697263	0.660376	0.510054		9.34515e-07		0.660376					0.0120133
1307	1																					cabozantinib									telangiectasia	572	0.115712	0.348725			1.04654e-20		0.255614	1		0.515071		0.255614	0.62935				0.442502
1308																															tongue blistering	1260		1.16045e-27		1.55204e-07		0.530979		2.88826e-05		0.263426	1.3534e-28		0.00713049		3.21601e-06		0.00210056
1309																															non-small cell lung cancer metastatic	450		1			0.0518883		0.536503	1.02207e-39	1.24857e-07	7.92107e-147	1	0.536503			0.000388827
1310																															monoplegia	2835	0.322401	0.126882	1	1	0.86456	1	0.103991	0.0124839	0.302353	0.105602	0.000201614	0.103991	0.0359977		0.00198522
1311	2								afatinib							afatinib															ureteric obstruction	1073	0.15974	0.000696676	0.0707366	0.489097	0.153908			0.0108607	0.583934	0.63644	0.774395		1
1312																															blood bilirubin decreased	234	0.0883206	1			8.59175e-13	0.0849637		3.14093e-06	0.174056	0.0741521	0.138456						0.000109628
1313																															wrong technique in product usage process	22245	1.63855e-56	4.60703e-118	3.19252e-08		3.43338e-63	8.52153e-16	7.33353e-20	1.8688e-141	3.48417e-20	4.06651e-85	7.34201e-65	7.33353e-20	1.17569e-43	0.00601177	9.67209e-08		4.51912e-18
1314																															ureterolithiasis	143	7.60695e-10	0.464472			1	0.779782		1	0.00241009	0.0773966	0.809898		0.065508	0.0268023
1315																															incision site pain	810	0.00127736	0.111735		0.397676	0.52902	0.0888795	1	0.502795		0.157731	0.732878	1					0.562826
1316																															blast cell crisis	217	1.61053e-95		4.86557e-48			2.30006e-60	3.80106e-47				0.453171	3.80106e-47				0.0011331
1317	2	imatinib					nilotinib																								restless legs syndrome	10291	0.000623853	1.06465e-06	0.455558		0.182129	0.00212205	5.91391e-05	1.34576e-20	0.0571232	8.08155e-05	0.00834902	5.91391e-05	6.31495e-07				0.11842
1318	2								afatinib							afatinib															thyroid cancer	3540	8.58615e-12	8.30846e-09		0.303742	0.88156	1	0.232251	0.0025824	0.38448	0.000286772	1.43852e-22	0.232251	0.0267821	0.00294053	1		0.197952
1319	7					trastuzumab			lapatinib, vandetanib, vemurafenib			sorafenib			vandetanib		bosutinib	vemurafenib									vandetanib				anaphylactic reaction	23078	5.52599e-24	1.49276e-26			9.85609e-06	1.96109e-07	0.000112955	9.37029e-29	0.0373085	6.53956e-26	9.76472e-05	0.000112955	5.8216e-15	0.786876	0.342475		0.000116989
1320																															renal mass	1108	0.501661	3.11455e-13			0.589552		1.39039e-08	0.0337893		0.100595	8.59851e-07	1.39039e-08	0.00361538
1321																															mean cell volume increased	1054	2.20656e-06	0.168135	0.0685897	0.0293372	0.0472268	0.175783	0.702339	0.696079		0.340353		0.702339	1
1322	1																													tofacitinib	breast neoplasm	672	0.012011				6.22462e-26	1	0.00651621	0.212814		1		0.00651621					0.151979
1323	1			ponatinib																											blood triglycerides increased	14337	2.40376e-10	0.539699	1	0.867693	0.000152354	0.580326	1.28911e-08	2.80992e-23		2.18046e-19	0.00316152	1.28911e-08	0.000559354	1
1324																															macule	713	0.776692	0.397221	0.034295		1	0.662038	0.124132	0.00234085		0.772074	1	0.124132					1.11165e-05
1325	1						nilotinib																								hyperlipidaemia	14896	0.00455713	2.81682e-07	0.540742	0.0974716	0.000110248	0.000128729	3.7143e-05	1.38693e-16	0.00372868	3.03765e-08	3.17786e-05	3.7143e-05	2.74892e-05			0.275282
1326																															secretion discharge	3642	0.455098	0.903473		0.733982	0.0503312	0.853544	0.0257975	0.172258	0.231407	0.0372637	0.428798	0.0257975	0.545072	0.432392	0.3059	0.196196
1327																															nasal ulcer	885	0.451592	0.206572			2.59894e-15			8.3152e-19	0.514832	3.49992e-10			0.0698351		9.52229e-06		0.228792
1328																															bile duct stenosis	864	0.602368	0.131882		0.417694	1.39646e-07		1	0.275181	0.157768	5.43346e-12	0.0955773	1	0.190488
1329	3								vandetanib						vandetanib												vandetanib				respiratory tract congestion	7858	8.77377e-11	4.29478e-06			0.357774	0.0448494	0.027216	1.35045e-08		1.42237e-07	0.00119895	0.027216	0.000317108	0.345192	0.738715
1330																															impetigo	924	0.139716				8.88393e-06	1		0.0554844	1.40679e-05	0.000602143	0.117615				0.246135
1331	3				axitinib				pazopanib					pazopanib																	aspartate aminotransferase abnormal	657	0.381909	0.242672			0.00474684	1	0.103829	0.000104371	0.10146	0.000508414	0.436811	0.103829	0.028583		0.182002
1332																															osteitis	2832	0.0651213	0.0720054		0.699296	2.03521e-48	0.142693		0.121467	0.0858845	2.06498e-06	0.85834		0.256244
1333																															seasonal allergy	4456	0.00359729	0.00451102	1		1.23786e-11	0.00830839	0.589987	0.00142648	1			0.589987	0.104584		0.407868		0.101561
1334																															gingival disorder	4134	3.43241e-06	2.65902e-14		1	3.12456e-21	0.165356	0.703016	0.00154263	0.160506	1.44646e-05	0.180819	0.703016					0.457444
1335																															faecaloma	2843	0.323555	0.096691	0.109545	0.699626	0.170323	0.0943008	0.104281	0.0127016	1.70882e-07	0.0402464	0.0105299	0.104281	0.106093		0.58081	0.133641
1336	3								vandetanib						vandetanib												vandetanib				haemorrhage urinary tract	1228	0.827998	9.62703e-17		0.17983	1	0.745149	0.729703	0.273803	1	0.25898	0.163408	0.729703	7.54958e-05
1337																															blood alkaline phosphatase decreased	393	2.22439e-06				6.05742e-08	0.19523	0.489085	0.0404071		0.67989		0.489085	0.000683295
1338	1						nilotinib																								sensitivity of teeth	2175	0.746575	0.152612		0.0493261	3.0104e-36	0.469667	1	1.78166e-05		0.0113734	0.540685	1	0.794027	0.0457399
1339																															metastases to neck	149	0.486656	2.15219e-14			0.00124442			5.16091e-05	0.114643	1.03581e-25	0.0650885		0.227813	0.0228984	0.0445372		0.141183
1340																															lymphadenectomy	728	7.70326e-06	0.0906948			3.55188e-17	1	0.129797	0.000936143		0.383137		0.129797			0.0213549		0.524628
1341																															neutropenic infection	780	0.594499	1.41266e-06	0.270407	0.38626	1.60245e-57	1	0.011642	0.167845		0.570714	0.0231712	0.011642	0.000499096			0.15999
1342	2								afatinib							afatinib															excoriation	3846	0.0210848	7.59147e-06	0.204811		0.0184385	0.030473	0.235261	0.0186421	0.776551	0.165018	0.282182	0.235261	0.0774223	0.121164			0.452229
1343																															generalised erythema	5446	0.0142213	9.22365e-06	0.180701	0.276104	0.0001129	0.0973454	0.00158443	0.0860739		0.000283189	2.02775e-07	0.00158443	0.00831024			1	6.0863e-06
1344																															aortic valve incompetence	4577	0.316171	0.0388887	0.439833		3.0681e-70	0.327558	0.209252	0.574536		0.0372927	0.887777	0.209252	0.0304655
1345																															exposure via partner	203	2.09584e-10	0.61389				0.0665795	0.00530178	0.13844				0.00530178	0.0490032
1346																															fracture	8373	0.56511	0.377243		0.379135	1.1457e-09	0.903803	0.00315481	1.24863e-05	0.17767	0.60897	0.00121053	0.00315481	0.000107796		0.530272	1
1347																															bone loss	2436	0.879114	0.134539			5.47705e-30	0.258118	0.455481	0.306283	1	0.000358545	0.0185832	0.455481	0.457415				0.529354
1348																															retinopathy	2251	0.523808	0.00305095	0.231024	0.411106	0.000314973		0.602232	0.0816179		0.32546	0.543555	0.602232		3.23765e-05			0.0092753
1349																															increased upper airway secretion	4792	0.00906882	1		0.775775	0.0483811	0.148732	0.00454598	0.0998249	0.121708	0.91026	0.097068	0.00454598	0.298635	0.171535
1350																															splenic abscess	231	1.25805e-07	0.0239927	0.0891391			0.0125854	0.326135	0.180711		0.616235	0.474057	0.326135
1351																															onycholysis	542	0.000880584	0.11305			7.63014e-37			2.9364e-06		1.48908e-08	0.66569				0.0122804
1352	3								vandetanib						vandetanib												vandetanib				joint injury	12172	0.276482	7.42431e-06		0.042437	0.048732	0.270115	0.000885038	1.03811e-20	0.00609303	9.31119e-12	2.51421e-07	0.000885038	0.000267348	1		1
1353																															urinary tract disorder	2279	0.527329	0.280842			0.251572	0.34736	1	0.0617558	0.118711	0.188596		1	0.20043		0.501888	0.399163
1354																															respiratory rate increased	5301	0.121876	0.686328	0.479022		0.533318	0.000388513	0.0960275	7.73736e-08	0.0050404	1	0.012292	0.0960275	0.00235703
1355																															abdominal abscess	2586	0.00461439	4.72143e-23			0.210318	0.190819	0.144859	0.213985	1	0.0129862	2.85946e-09	0.144859	0.809677	0.0620543
1356																															granulocytes abnormal	121	0.000229559				0.311529	0.0263103	0.0185	0.1783		0.090076		0.0185	0.189372
1357																															hepatitis b	4547	2.04385e-15	0.585543	0.707407		0.00175277	0.409282	0.0299478	1	0.598336	3.23667e-07	0.000169085	0.0299478	0.209683		1
1358	1											sorafenib																			oesophageal varices haemorrhage	1376	0.10391	2.48244e-10			0.080626	0.540998		0.00319302	0.00107065	1.7726e-18	8.19492e-180
1359																															muscle strain	5525	6.69168e-05	6.71759e-06			0.00209576	0.374367	0.0988429	0.0169328		0.0154031	0.0288076	0.0988429	0.00166032	0.0561893
1360	2								afatinib							afatinib															anorectal discomfort	3638	0.0893395	4.26743e-05	0.0730209	1	0.309215	0.859573	0.0182433	0.918799	0.388061	0.0226573	0.00852311	0.0182433	0.238246	0.00332984
1361																															colorectal cancer	1074	0.000450996	1		0.489417	0.778943	0.732037	0.0387389	1	0.584274	0.145176	0.774602	0.0387389
1362																															cardiac enzymes increased	1143	0.00623701	3.33358e-06		0.000856781	0.278111	1.21925e-06	0.0482158			0.485342	1	0.0482158
1363																															personality change	6188	0.0219268	2.33558e-06	0.529497	0.44737	0.00114463	0.000607666	0.214026	0.000107277	0.824453	6.5538e-06	1.32346e-06	0.214026	0.168795	0.61801			0.840548
1364																															hypertransaminasaemia	753	1	0.411424			6.73959e-18	1	1	0.000411839	0.00364301		0.0610314	1	0.0004056				0.00789001
1365																															chronic sinusitis	2649	0.106185	0.0313717			4.43793e-37	0.0513775	0.0519609	0.0640568		1.46284e-06		0.0519609		0.337604
1366																															peripheral artery stenosis	202	0.146181		1.18166e-47		9.12851e-08	6.35311e-136	1.84915e-20				0.728942	1.84915e-20
1367																															oral mucosal erythema	812	0.595892	1.80594e-18		0.39843	0.00111678	1	1	0.653312		1	0.496713	1	0.0544277				0.563719
1368																															nail bed disorder	137	0.125489	0.0269834			2.84962e-07			3.02316e-05		0.11081					0.000846823
1369																															renal tubular necrosis	5377	0.080403	0.0120021		0.78038	0.0349534	0.000402509	0.405143	1.44572e-09	0.808011	0.20251	0.697874	0.405143	0.00825688				0.193435
1370	4						nilotinib		vandetanib						vandetanib												vandetanib				hypercholesterolaemia	7929	6.75799e-05	0.0104394	0.777307	0.0719854	4.20391e-15	4.88814e-21	0.000308701	0.286878		6.48726e-11	0.000104269	0.000308701	3.3185e-05				3.87654e-05
1371	1	imatinib																													myeloproliferative disorder	433	3.28335e-05				0.0116509	0.000323186	0.0389463	0.534908			1	0.0389463	0.528251
1372																															asthenopia	2552	0.178008	0.558815	0.275736		0.20926	0.190304	0.340903	0.801846	1	0.00306087	0.0567544	0.340903	0.145085		0.54179		0.00536425
1373																															clavicle fracture	2237	0.522267	1		1	0.12256			0.6884		1	0.685089		0.603559				0.734127
1374	4								vandetanib			sorafenib			vandetanib												vandetanib				tubulointerstitial nephritis	5331	0.0767242	0.438128		0.342664	0.109932	0.00598273	0.084475	0.000142922	0.676339	2.03224e-07	0.000122249	0.084475	0.154027	1	0.732036		0.576317
1375																															ventricular fibrillation	8482	0.0504636	8.55254e-05	0.591276	0.825985	1	9.54329e-05	0.00791904	9.97295e-08	0.700338	0.0138883	0.300766	0.00791904	0.000563342		1
1376																															collapse of lung	1607	0.0869529	0.09947		0.266237	0.358797		0.20764	0.428474	9.66577e-06	0.00141543	0.809214	0.20764		0.221088
1377	2							dasatinib					dasatinib																		left ventricular failure	2251	0.00403515	0.0605021	0.597439	0.168459	3.70589e-06	0.000101738	1	0.348919	0.707587	0.51067	0.000764767	1		0.295311	0.497604
1378																															atrioventricular block first degree	3229	0.791937	0.795412	1		0.0241108	0.0014709	1	0.266199	0.532182	0.0389667	0.127741	1	0.393123	0.394737
1379																															pelvic mass	579	2.96947e-10	0.00189149			0.700175			0.789223		0.0948863	0.218649		0.0808248
1380																															sensorimotor disorder	320	2.41839e-06	0.189997				0.000593224	0.0180361	1		1	0.0607843	0.0180361		0.0485328			0.278826
1381																															crepitations	1952	9.00281e-10	0.403839			0.101493	0.00845921		1	0.0779608	0.596234	1		0.275645		0.449496	0.353595
1382																															anal ulcer	420	0.120689	1.3629e-30				0.215458	9.21543e-13	0.0185964			4.2263e-08	9.21543e-13	0.00652573		0.12052
1383																															skin oedema	690	2.66304e-13	0.390915			2.36132e-06	1		0.0462528		1	1		0.336051				0.157297
1384																															retroperitoneal abscess	245	0.29884	3.00194e-06		0.00052925	0.174871			0.203003		0.019576	7.36076e-05		0.0681608
1385																															angina unstable	6974	2.00267e-05	0.0274634	0.0665877	0.341048	0.104455	1.11733e-38		3.08275e-10	0.525242	3.31647e-05	0.819862		0.000134167		0.730321	1	0.0571458
1386																															malabsorption	4134	0.484337	1.44673e-07			0.000597914	0.30072	0.850872	0.00154263		0.00343585	0.135838	0.850872	1				0.141763
1387																															aortic thrombosis	681	0.135092	0.566713	0.00281764		0.160638	0.410376		0.334656		0.000668036			0.0013623
1388																															haemorrhagic ascites	206	1.54695e-16	0.00303215			0.470334			0.374166			6.34416e-17		0.300529
1389																															lymph node pain	1027	0.343187	0.0636632		0.136055	0.776582	0.00155272	1	0.695334		0.623018	0.217814	1		0.0114502		0.205111	0.0893328
1390																															macular degeneration	6114	0.00507628	1.25882e-05	0.320518		0.0815063	0.395593	0.0182303	2.55321e-08	0.257562	0.0121605		0.0182303	0.000557581				0.105149
1391																															monoparesis	1072	0.817273	0.648876		0.145644	0.153649	0.0737192	1	0.335109	0.583593	1	0.231453	1	0.118093				0.0252545
1392																															renal haemorrhage	1320	0.0951712	2.22451e-17		2.53092e-06	0.453144	0.535187	0.733103	0.860976	0.0951579	0.513228	0.00143743	0.733103	0.082204
1393																															hordeolum	1135	0.258562	0.00324893			1.17981e-15			0.259373	0.0147909	1	1			0.000799103	0.0478963	0.224071	0.00668523
1394																															muscle tightness	9154	0.000934427	8.99654e-14	0.79114	0.672955	0.00450957	0.0202723	0.202399	3.07815e-07	0.00921453	2.80577e-15	0.000944704	0.202399	0.00796336	0.656956	0.53883		0.00158968
1395	2								pazopanib					pazopanib																	drug toxicity	18990	0.743573	3.10399e-94		0.00115669	1.10441e-09	3.05965e-09	2.40093e-06	6.17888e-13	5.56288e-07	0.533243	0.147021	2.40093e-06
1396																															pneumomediastinum	725	0.00601334	0.000763666			0.000109443		0.128656	0.474559	3.55094e-05	6.82251e-11	0.728957	0.128656			0.198836
1397																															angiosarcoma	245	0.29884	0.10856			0.530377	0.0918154		8.07456e-12			0.00513242		3.34207e-17				0.0264479
1398																															blindness transient	4059	0.0987024	0.00111939	0.227041	1	9.37128e-05	0.600264	0.0194714	0.0915296	0.579688	0.000112727	0.024148	0.0194714	0.702521				0.141462
1399																															jugular vein thrombosis	1259	0.196425	0.675367	0.0928281		5.31467e-05		0.170654	0.595508		0.657029	0.000279071	0.170654	0.731221	0.177779
1400	2								afatinib							afatinib															blood creatinine decreased	1490	0.17376	0.125856			1.80374e-08	0.243497	0.529872	0.00816042	0.124165	0.0643402	0.454751	0.529872	0.53061		0.365951
1401																															bladder cancer	13179	0.0218331	7.50417e-12	0.19079	0.00457731	1.45546e-16	0.12393	0.00206556	5.51709e-27	0.0031787	1.16033e-19	4.27284e-06	0.00206556	1.3769e-05			1	0.000302986
1402																															lymphocytic infiltration	715	1.98274e-10				0.48816	0.0624858	0.344916	0.341322	0.442517			0.344916	1				0.518273
1403																															bone density decreased	7961	0.0525658	2.51685e-07			5.0964e-19	0.000160254	0.413571	2.76857e-07	0.234128	6.71171e-11	0.000105013	0.413571					0.021773
1404																															drug effect decreased	44301	2.1699e-53	3.83373e-74	6.20616e-07		8.54117e-27	2.73295e-31	2.88864e-20	1.7696e-59	1.61187e-07	1.51465e-45	6.76099e-34	2.88864e-20	1.06239e-20			0.00112831	0.0728668
1405	1						nilotinib																								arterial disorder	1551	0.183037	0.853165	0.000552565	0.265316	0.106137	1.70859e-66	0.358589	0.00421526		0.0768335	0.145684	0.358589		0.0263176		0.301144
1406																															radiation skin injury	807	0.280683	0.289239			8.15698e-32			3.33888e-43	0.00059545	6.68976e-11	3.79174e-12						4.81137e-30
1407																															vitiligo	632	2.82226e-07	0.382085			0.451182			0.0078437					1				5.11464e-06
1408																															pancreatic toxicity	15	0.0649244					1.10658e-10	1.14199e-08	0.000108477				1.14199e-08	0.0256904				0.0152052
1409																															hypertensive encephalopathy	520	0.735106	0.00351621		0.0426767		0.0236906	0.00218205	0.271484	0.346202	0.170837	0.0586014	0.00218205	0.0134377	0.0776632
1410																															oral intake reduced	3718	0.137172	4.26164e-13		0.735641	0.881502	0.0096284	0.0261854	0.0222683	4.97671e-33	3.29184e-21	2.89152e-05	0.0261854	0.233149	3.12507e-05
1411																															anaemia of malignant disease	279	7.08819e-07	1.07271e-10			7.13891e-27			1	0.0222829	0.00648139	6.27433e-10		0.383745
1412																															capillary leak syndrome	941	0.209671	0.00195313	0.00688836	0.118158	1.16991e-37		0.677647	1	0.536537	0.603818	0.0498071	0.677647	1			0.189682	0.617585
1413																															blast crisis in myelogenous leukaemia	886	0		6.68418e-49			0	1.04945e-86				0.528909	1.04945e-86				5.4211e-05
1414																															adrenal disorder	1000	0.638363	0.00855759		0.465211	1	0.154521		0.105302		5.93053e-14	0.210532						0.27195
1415																															lower extremity mass	833		0.00670034			0.0159389	0.691885	1	0.659404		0.59306	0.0850942	1	0.659076		0.224863		0.0548486
1416																															blast cells present	229	2.77125e-55		0.00400988			1.14452e-19	0.0590072				0.0266271	0.0590072
1417																															tongue neoplasm malignant stage unspecified	781	0.000267866				0.0962586	0.678343	0.385066	0.821956	0.0269663	0.571107		0.385066			0.0243209		0.0469478
1418																															oropharyngeal candidiasis	487	0.081178	1			0.000225383		0.582385	5.11005e-08		0.474459	1	0.582385	0.587966		0.144655		1.27596e-06
1419																															radicular pain	461	0.153179	0.480764			1.68056e-14	0.61433		0.769294		0.446088							0.375565
1420																															lip haemorrhage	689	0.00436139	1			0.729901	0.656806		0.087097	0.00265842	0.376737	1		0.335423		0.0192764
1421																															abdominal rigidity	1422	0.545504	0.113259		0.589356	0.46362	0.226788		0.616743	0.00675738	1	4.1178e-11		0.104024		0.352628	0.272287
1422																															echocardiogram abnormal	993	4.71546e-08	0.241301	0.0618491		4.40865e-22	0.729209		0.543379	0.555821	0.804511	0.536552		1				0.26932
1423																															oesophageal fistula	192	0.01124	4.0056e-07			0.446956		0.279697	0.34244	0.0110383	1.09533e-08	0.00215786	0.279697
1424	1						nilotinib																								blood bilirubin unconjugated increased	580	2.19492e-09	1		0.304416	0.106247	3.17402e-12		0.424506		0.0353235	0.678137
1425																															myelofibrosis	1363	1.20335e-36				0.45636	3.80105e-05	0.00274605	0.00315351				0.00274605	0.736977
1426																															palmar erythema	571	0.529426	2.2564e-08			6.08029e-10	1		1.49497e-09	0.0119242	0.306907	8.76837e-07		0.260511			0.119817	0.441933
1427																															peroneal nerve palsy	3864	0.146832	0.555067		1	0.14378	0.0306702	0.0769292	0.417051	0.388364	0.165556	1	0.0769292	0.558425	0.451656			0.452275
1428																															tumour associated fever	136	0.455904	4.89117e-05		0.0815943	0.0664435			0.0112465	0.000205975	7.9317e-13	6.07631e-09		0.210198
1429																															abscess limb	1948	0.864101	0.503159			1.68408e-05	1	0.779441	0.151105	4.2843e-05	0.00673697	0.273082	0.779441		0.00368364	0.448822
1430																															paraparesis	1098	0.499434	0.0424385		0.49703	0.0900745	0.000568517	0.44255	0.699918			0.775731	0.44255					0.103745
1431																															tumour rupture	182	5.65295e-44	3.36982e-27				0.313496		0.00631515			1.79207e-41		0.000312296
1432	2								afatinib							afatinib															skin fragility	440	8.24114e-21	0.15304			1.92749e-10	0.00240166		0.210166		0.705061			0.0076558
1433																															superinfection	956	0.624278	0.468099			2.39422e-09			0.838885	0.00015993	0.000806187	1		0.231466
1434																															peripheral artery occlusion	166			9.49035e-40	0.00115529	0.73146	3.70423e-58	0.0352989	1			0.000216512	0.0352989	0.0369917			0.147506
1435																															urinary hesitation	1540	0.0555905	0.0131921	0.0253341		0.102098	2.03897e-10	0.531795	0.146865	0.133239	0.0153478	0.14206	0.531795				0.291232
1436																															colon adenoma	1296	3.41774e-05		0.407761		0.00274694	0.34913		0.376368		0.826375	0.280913						0.0453392
1437																															nail bed infection	126		0.446042			0.0581412		0.193704	1.36064e-07	0.0978443	3.78091e-09	0.0484458	0.193704			2.02585e-14
1438	1																bosutinib														agranulocytosis	8535	2.17912e-07	3.15501e-10	1		8.10356e-06	0.90464	0.895077	2.78322e-09	0.179405	9.73736e-06	0.122176	0.895077			0.531367	0.446561	0.864432
1439	3		sunitinib				nilotinib																					sunitinib			thyroiditis	1011	0.147286	6.16785e-34		0.132681	0.560627	0.0197934	0.692713	0.691581	0.562307		5.54001e-16	0.692713	0.256673				1
1440																															glucose tolerance impaired	3541	0.899489	0.0636159			0.449726	7.85441e-07	0.540896	0.000905211	1	0.0476712	0.747665	0.540896	0.0386
1441																															parkinson's disease	7108	0.327436	4.81273e-06			0.829849	0.0878326	0.0136492	1.00091e-14	0.142109	9.81446e-09	0.00458481	0.0136492	0.000142892				0.0585792
1442																															osteopenia	10342	0.159939	1.8292e-12	0.141514		2.32065e-40	0.000680259	6.97087e-06	2.92888e-05		0.144893	0.00359155	6.97087e-06			0.776745
1443																															small cell lung cancer	402	0.0312183	0.501607			0.777884		1	0.556617	0.000271576	0.631267	0.382299	1	1		0.000347789
1444																															nutritional condition abnormal	407	0.0106438	0.0439592			0.35681	0.568792	0.15393	0.529477		0.0903888	0.312206	0.15393	0.506481
1445																															foot fracture	12387	0.379939	3.63196e-08	0.25772	0.00643946	0.034243	4.46088e-09	0.000664776	4.23238e-22		1.66552e-09	2.02623e-06	0.000664776	2.1484e-07		0.600349	0.363595
1446																															mastication disorder	2720	0.191688	2.22933e-09		0.689622	8.64655e-48	0.671644	0.101258	0.715946	1	0.00682368	0.101229	0.101258	0.347798		0.202574
1447	1						nilotinib																								oesophagitis ulcerative	584	0.749046	5.2029e-27		0.306155	1	1		0.105001	0.01266	0.00339299			1		0.163537
1448																															bronchial carcinoma	630	0.00243994	1				0.37353	0.292049	0.000838702	0.0946054	6.86938e-13		0.292049	1		0.175221
1449																															eye inflammation	2692	0.382463	0.0647198		1	0.00458485	0.194979	0.10101	0.111363		0.0488656	0.137376	0.10101	0.3461		0.560996		0.360479
1450																															leg amputation	2553	0.0531758	0.189137	0.00415106		0.103345	0.0242842	0.340903	0.000652071		0.757949	0.571506	0.340903	0.808559				0.531286
1451																															arthropod bite	3798	0.806759	0.00264321	0.199873		5.2431e-06	0.469578	1	1.03327e-06		0.000205629	0.000550778	1
1452																															sputum abnormal	359	0.217185	1		0.201231	1	0.0391684	0.458522	1	0.0353829	0.187206	1	0.458522				0.0771049	0.306992
1453																															road traffic accident	26799	0.926873	2.51124e-24	0.00321233	0.0645882	1.44096e-08	7.69057e-06	5.20934e-09	5.92762e-52		9.43682e-35	1.09018e-26	5.20934e-09	1.19081e-12			0.0370583
1454																															intestinal haemorrhage	5609	0.0442855	0.24029		0.784397	0.00349174	0.0180825	0.00848739	2.95613e-07	0.475435	2.04328e-06	0.799682	0.00848739	0.074393		1	1	0.141401
1455																															facial paresis	2333	0.0422243	0.759809	0.610565		1	0.0646116	0.452379	0.0875372	0.126182	0.147149	0.076458	0.452379	0.203308	0.0517999			0.309649
1456																															meningitis bacterial	804	0.417564	1	0.00447275		1			1		0.0523511	0.732393		1	0.117504			0.560138
1457																															bladder disorder	6175	0.702527	0.00360633	1		0.000310327	0.778206		1.86708e-08		0.0364156	0.0104084		0.00313886	0.617237	1		0.026042
1458																															sneezing	8898	0.00312897	4.90383e-07		0.195394	0.000245588	0.724837	0.0379958	1.67549e-12		1.51157e-11	8.26231e-07	0.0379958		0.402442	1	0.727774	0.00229751
1459																															meningeal disorder	367	0.00147697	0.0303182		0.205221	0.00598028			0.0853851	0.036823	0.00461481	0.0836513			0.0554601			0.312632
1460																															purulent discharge	3933	0.7185	0.906567		1	8.36399e-101	0.00453198		4.09763e-06	7.14735e-06	0.00382288	0.760129		0.177401			0.584901
1461																															conjunctival disorder	299	0.00246541				0.0660713	0.460953		0.0426985		0.0085899	0.5647						0.00374688
1462	4								pazopanib					pazopanib							regorafenib	cabozantinib									gastrointestinal fistula	442	0.0153934	5.88794e-17			1			0.000149474		0.112963	5.47297e-06		0.000142607	0.0664099		0.0940684
1463																															grand mal convulsion	13061	1.07237e-09	0.748298	0.190452	0.0769576	0.000136172	1.10032e-05	0.000280632	1.86076e-14	0.758505	7.21342e-09	0.0953491	0.000280632	0.00208746	0.729174	0.201657		4.70583e-05
1464																															enterocolitis bacterial	166	0.00684097						0.0331893	0.000101689		7.55931e-05		0.0331893	0.0341232				0.00070334
1465																															erosive oesophagitis	1649	0.34948	0.000406882						0.211513	0.012216	0.0113898	1						1
1466																															nervousness	34004	2.69385e-24	6.94607e-25	0.000210252	0.00211859	1.31908e-16	5.76011e-07	7.46389e-14	1.62794e-48	5.31262e-11	1.38147e-42	1.42844e-13	7.46389e-14	1.61041e-16	1	0.000825975	0.00936035
1467																															internal haemorrhage	5730	0.0364711	0.000917826		1		0.557696	0.147926	3.9445e-05		0.000117451	0.613654	0.147926	0.52149		1	0.36631
1468																															urine output increased	1540	1	0.0575581	0.463388		0.348619	0.144308	1	0.517204		0.546153	0.806163	1	0.348267
1469																															scar	11581	0.0026259	0.000485393	0.640651	0.0584243	3.75856e-25	1.85309e-07	3.90985e-05	4.27112e-06	0.00833491	1.45558e-07	8.47188e-07	3.90985e-05	0.000122554	1	0.279087	0.530798
1470	1										erlotinib																				keratitis	1532	0.437427	0.0571726	0.128182		0.248473	0.565033	1	0.192192	0.0383228	1.80774e-10		1			6.39952e-07	0.0467711
1471																															left atrial dilatation	1656	0.0603106	0.208484	6.97952e-05		2.96214e-82	0.00277995	0.540285	0.00728681	1	0.079427	0.100863	0.540285	0.219838
1472																															nail growth abnormal	477		0.296359		0.261341	0.00425196	1		0.00416261	0.060243	0.00446287	0.0120382				5.10786e-07
1473	5						nilotinib		pazopanib, vandetanib					pazopanib	vandetanib												vandetanib				torsade de pointes	4779	1.05325e-05	0.915284		0.775167	0.793367	0.426434	0.214139	0.233739	0.451096	0.000166107	0.782703	0.214139	0.00460143	1.16702e-06			0.0115683
1474																															full blood count abnormal	831	2.55128e-09	1	0.0451757		1	0.000402744	1	0.189342	0.49294	0.275896	0.734792	1
1475	2		sunitinib																									sunitinib			wound haemorrhage	1737	0.101896	3.94243e-05		1	3.46313e-06	0.00387372	1	0.287412	0.656553	0.0574538	0.818551	1	1
1476																															retinal tear	1464	0.842662				0.341912	0.383828	0.743289	0.321988		1	0.45322	0.743289	0.0151756		0.0747065	0.00456367	1
1477																															superior vena cava syndrome	344		0.677741			1.09316e-24		0.117622	1.79901e-14	0.245064	0.00337877	0.24787	0.117622			0.0998425		0.00552317
1478																															sarcoma metastatic	85	0.0557894	0.00759519	0.0337714					2.08042e-22			0.210566		4.64189e-28				0.003517
1479	2							dasatinib					dasatinib																		ventricular arrhythmia	1866	0.162282	1			4.14942e-15	0.00211152	0.567144	0.00501939		0.27317	0.0026898	0.567144	0.777711
1480																															carcinoembryonic antigen increased	870	0.60342	0.203624			2.67583e-28			7.87296e-08	3.68048e-18	3.49924e-27	0.739185			0.00834843	0.000167395
1481	3							dasatinib					dasatinib																	tofacitinib	tendonitis	11012	0.000748762	1.18817e-19	0.809045	0.0561799	3.98885e-08	0.399049	0.00111081	1.01581e-18	0.00226574	1.74896e-09		0.00111081	7.55772e-05				0.0704524
1482	3								vandetanib						vandetanib												vandetanib				device occlusion	2604	0.366415	0.9005	0.401846	1	2.23501e-07	1		0.105234	0.53856	0.0311862	0.14146		0.0367717				0.277706
1483																															brain operation	872	0.603783				7.9069e-11	0.702437		9.69432e-21		0.183451	0.739438		0.000952975				0.00032006
1484	2								afatinib							afatinib															electrocardiogram st segment elevation	2387	0.280882	0.289897		0.18945	0.0409629	3.86003e-23	0.453588	0.013543	0.72254	0.632418	0.172637	0.453588	0.804899
1485	2						nilotinib															cabozantinib									hearing impaired	7897	0.553729	0.000901356		0.502319	0.918867	0.135235	4.94944e-05	1.10355e-06		6.78763e-05	0.0177904	4.94944e-05	0.136161		1	1	0.0764149
1486																															metastases to abdominal cavity	314	2.80752e-08	0.016867		0.178415	4.7864e-10			0.015668	0.0277132	1.17896e-09	1.50591e-10				0.00430962
1487																															infectious colitis	290	0.14135	1	0.110603		0.59125	0.121342	0.088593	0.437052				0.088593	0.395396		0.0848557	0.00200426
1488																															computerised tomogram thorax abnormal	377		0.697446	0.0104655	0.0237594	0.000198346	0.541209		0.0109087		0.0729676	1		0.000567225		0.10888
1489																															pharyngeal ulceration	589	1	0.00726473		0.308323		0.123824		0.0357889	0.38205	0.10013	8.18063e-06		0.0840528		0.164815
1490																															lactose intolerance	1402	0.00203489	0.234452		0.584182		0.00969651	0.011361	0.613041			0.604071	0.011361	0.0122597		0.348656	0.269026
1491																															typhoid fever	133	7.95706e-33				0.33655	0.240331		0.569659	0.10299		0.0533257		0.206076
1492																															impaired gastric emptying	3956	0.0313208	0.484358	1	0.74213	0.0136735	0.214279	0.0185902	0.00120528		0.0455746	1	0.0185902	0.0798498	0.126819		0.221685
1493	1	imatinib																													macular oedema	3350	0.192672	0.202361			0.00261199	0.341295	0.395964	0.0625306	0.059599	3.39967e-05	0.868712	0.395964			0.0847356	0.527105	5.94702e-05
1494																															muscle abscess	337	0.00441182	1			0.278249	0.501669		7.13624e-05	0.240733				0.116611	0.0510443
1495	2								afatinib							afatinib															bursitis	8281	0.0037238	8.05442e-06		0.504999	2.72792e-10	1.47109e-05		0.531859	0.0109109	0.000786404	5.41898e-07		0.000786396				0.300098
1496																															pneumocephalus	190	0.208572				8.96571e-20		0.0423696	1.65053e-13		0.545127	0.0164119	0.0423696	0.0046046
1497																															upper-airway cough syndrome	2793	0.215036	0.0895084		0.735027	0.0351407	0.0424301	0.544791	0.83525		0.699265	0.53004	0.544791	0.431139	0.113306	0.105306
1498	2								afatinib							afatinib															oliguria	4199	0.0265826	1		0.531887	0.0243262	0.863915	0.0132129	0.329201	0.591553	0.000259325	4.18273e-05	0.0132129	0.851648
1499	3								vandetanib						vandetanib												vandetanib				vena cava thrombosis	1292	1	6.19727e-11			1.00207e-06	0.533021		0.0010691	0.0908376	0.0012732	1.5668e-09		6.99079e-07
1500																															breast discharge	1259	0.139507	0.0363381			0.000686512	0.33786	0.730537	0.151274		0.189343	0.594848	0.730537
1501																															lung operation	377	0.0282451		0.141335		1		0.474924	0.0341356		0.00524478		0.474924	6.00481e-05
1502																															incoherent	4781	0.00449231	0.0252815		0.775261	1.09134e-05	0.00601262	0.0217722	0.000678461	1	0.0537915	0.0389736	0.0217722	0.598773		1		0.104979
1503																															reflux gastritis	569	0.113871	1.34912e-15	0.205452			0.32829	0.621791	0.030153	0.0118132		0.67443	0.621791				0.119423
1504																															plasma cell myeloma	10727	0.0834619	1.07249e-29	0.00643644	0.000133475	2.92046e-14	0.000802682	4.56715e-07	2.67928e-34	0.000909676	1.64771e-26	1.3319e-20	4.56715e-07	3.88248e-12				1.25801e-06
1505																															salivary hypersecretion	5186	1.42716e-05	0.22229		0.57273	0.000216126	0.00313666	0.1264	0.00366473	0.14191	4.88367e-05	0.110683	0.1264	0.0429812		0.00125984		0.075176
1506																															gastric neoplasm	362	1.30838e-07	0.0916864				0.526763		1		0.0649631	1						0.309112
1507	1									gefitinib																					recall phenomenon	499		0.00988813			2.21854e-23			1.47816e-10	2.64085e-14		0.000571302		0.00195106				1.87535e-10
1508	4		sunitinib					dasatinib					dasatinib															sunitinib			rash follicular	90	0.331534					0.000903856		1.24362e-07		2.31851e-06	0.00210225						8.46782e-14
1509																															diverticulum intestinal	3201	0.185007	0.795607	1	1	2.31432e-20		0.391966	8.73099e-05	1	1.17606e-05	0.127959	0.391966	0.196466
1510																															chromosome analysis abnormal	263	0		0.100844			3.23709e-28	1.35508e-21					1.35508e-21
1511																															haemodynamic instability	3415	0.00970048	0.0437075	0.0514217		1	0.0565839	1	0.00157124		0.0602532	0.515972	1	0.302592
1512																															wrong technique in drug usage process	41979	1.15418e-48	1.34197e-76	1.24458e-06		2.25901e-43	3.38097e-12	3.38861e-17	7.0246e-100	7.01152e-14	1.3952e-53	6.11863e-43	3.38861e-17	2.78907e-30	0.027146			5.82425e-14
1513	3								dabrafenib			sorafenib													dabrafenib						nephritis	1409	0.0687909	0.169866			1	1		0.0422787	0.109971	0.3017	0.45188						0.658556
1514																															wound secretion	2664	0.379515	0.00265044	1	1	2.19357e-10	0.051544		0.806028		0.651116	0.351112		0.639797		0.55722	0.448716
1515																															globulins increased	244	0.2972	1			2.47301e-19	0.0911859	0.34094	0.00490868		1	0.0312766	0.34094	5.25133e-06
1516																															eyelid infection	196		0.0651983			0.453739		6.30198e-08	0.351563	0.0114796	0.00932532		6.30198e-08					0.0174719
1517	1									gefitinib																					corneal erosion	419	0.711828	0.135223			8.09276e-06			0.199013	1.6114e-06	0.251511	1						0.0690653
1518																															oesophageal carcinoma	2133	0.251985	0.14923		0.385407	0.432008	1	0.788896	0.00564118	1	0.237578	0.302413	0.788896
1519	4								afatinib, vandetanib						vandetanib	afatinib											vandetanib				hypermagnesaemia	302		0.00324454		0.172221	5.66313e-07	0.129565	0.0948415	0.445899		0.00177781	0.205165	0.0948415	0.407854
1520																															food interaction	947	0.00140924	0.340532				2.18693e-56	0.220902	0.838619		0.199157		0.220902	0.227384	0.136908
1521	1	imatinib																													nephropathy	3269	0.0241543	0.699296	1	0.729335	0.00624668	0.435435	0.137134	0.00086151	0.533247	0.00146051		0.137134				0.518462	0.581879
1522																															goitre	3515	0.0420512	0.135614	0.656725	0.731714	7.18958e-19	0.186572	0.303483	0.00266158		0.0079138		0.303483	0.104163		1		0.280812
1523																															pleural haemorrhage	230	1				0.158588	0.0825125	3.71057e-10	1		0.000438631	4.57671e-06	3.71057e-10
1524																															skin tightness	2712	0.0587013	9.73711e-05	1		1	0.0831693		0.0888442	0.73211	0.133558	0.00081208		0.101773
1525																															serum ferritin increased	3397	0.00116499	0.0224698	0.159884		0.00054658	0.850817	0.39847	2.02e-06		2.24153e-05	0.00828021	0.39847	0.0365904	0.410346			0.277171
1526																															drug administration error	29437	3.08837e-49	2.78738e-53	0.000198504	4.64675e-07	8.82558e-18	0.479144	3.56202e-13	1.09645e-06		5.02736e-48	1.40581e-22	3.56202e-13	0.361286	0.100709	0.0022492	0.0766311	1.39934e-05
1527																															dengue fever	1095	2.19472e-23	0.653085			1	0.0277569
1528																															radiculopathy	2451	0.00563045	0.0599402	1		1.23417e-46	0.307886	0.0727768	0.730318	0.529262	0.886258	0.0221428	0.0727768	0.263769				0.775979
1529	2								dabrafenib																dabrafenib						acrochordon	888	0.802708		0.00587953			0.0111771		1.29486e-31					0.201002				6.39034e-43
1530																															non-hodgkin's lymphoma	3481	5.40099e-08	2.81185e-05			0.758614	0.344994	1	3.64192e-05	1		0.0234539	1
1531																															prinzmetal angina	598	1	0.538135			2.23339e-05	5.80941e-06	0.0039483	0.599318	0.0134809	0.741792	0.00709499	0.0039483
1532																															arthritis infective	2251	0.635348	0.00305095		1	0.0327427		1	0.183791		0.0120553	0.105035	1	0.298401		0.151674		0.734611
1533	2							dasatinib					dasatinib																		soft tissue disorder	1182	1	6.35898e-05			8.02919e-44			0.267936	6.73841e-09	0.255363	0.394415		0.465225
1534																															lung carcinoma cell type unspecified recurrent	236	0.0900428	1			0.165068	0.385992		0.0639723	3.46554e-18	7.6509e-08	0.481322		0.0638731
1535	2								afatinib							afatinib															eyelid ptosis	5270	0.917414	0.311019	0.730291		0.0799948	0.00327341	0.00226352	0.000641718	0.142744	0.00348822	0.187329	0.00226352	0.0438343			1	0.510599
1536																															underdose	21598	2.2463e-26	1.90881e-42			1.20453e-24	0.0161761	1.56267e-11	9.49266e-29	9.5457e-07	2.76555e-28	3.60357e-11	1.56267e-11	8.02311e-06	0.780095			0.00122832
1537																															primary sequestrum	2766	0.885943	0.0109332			1.04764e-284			0.00356365		0.002491	0.363573		0.255381
1538	1	imatinib																													obstruction	1302	0.141609	1	0.409196		0.452357			1	0.0922684	0.000152632	0.18463		0.296282		0.32843
1539																															intervertebral disc degeneration	10282	7.17913e-08	1.06269e-06	0.455461		3.94561e-53	1.0629e-05	9.2724e-07	8.83718e-06	0.00472993	0.00875739	0.030268	9.2724e-07	0.000192963			0.734587	0.000551631
1540																															abdominal cavity drainage	259	3.82661e-05					0.431195		0.0963821			8.65742e-14		0.0820704		0.0800862		0.243357
1541																															abdominal hernia	2995	0.168586	0.418808		1	1.07426e-16	0.0257396	0.260438	0.643151		0.152048	0.013669	0.260438	0.263108
1542																															skin ulcer haemorrhage	194	0.580292	0.0636368			0.0226609			0.125655	0.14661	1.58549e-07	0.00224012						0.179767
1543																															protein urine	599	0.53276	0.21242		0.00661372	0.708378			0.00015186		0.105516	1.69552e-15		1.47328e-07
1544																															mediastinum neoplasm	130	0.02093	0.00340449			0.330382	0.0300211		0.198766			0.303448		0.201932
1545																															aortic valve sclerosis	967	1	1	0.000707622		2.4975e-19	0.0521358	1	0.000203111	0.187551		0.00634457	1
1546																															bedridden	7119	1.28291e-09	0.861889	0.766905	0.146014	0.197463			0.00041718	1	1.82696e-05	0.003112		0.152094				0.851612
1547																															cerebral thrombosis	2040	0.0433937	0.413187	0.561593	1	0.0258582	0.210655	0.27739	0.328317	1	0.73082	0.52334	0.27739	0.278879	0.271806			0.729618
1548	4								afatinib, vandetanib						vandetanib	afatinib											vandetanib				pelvic pain	11975	2.67512e-10	0.383439	0.104012		0.136633	0.19063		3.16315e-09	0.00112277	1.72108e-05	0.0113555		0.000883571	1	0.597064		0.000138292
1549																															acute lymphocytic leukaemia recurrent	514	8.02264e-162		1.47387e-58			3.4381e-23	1.37983e-60	0.391702			0.657281	1.37983e-60				0.108531
1550	3								vandetanib						vandetanib												vandetanib				femur fracture	31372	2.5565e-23	2.7562e-16	9.79746e-05	0.00016497	0.0587502	9.7206e-18	6.06394e-22	7.15866e-33	1.46157e-06	2.68295e-22	2.84082e-14	6.06394e-22	1.50104e-15	1	0.00846488	0.0128555
1551																															vascular rupture	891	0.303813			0.427452	0.535858	0.0391562		0.196342		0.0342875	0.105215		1				0.597545
1552																															neutrophilic panniculitis	39	0.160151		5.95989e-07				0.00207087	1.35352e-17			0.102806	0.00207087					7.57641e-22
1553																															oropharyngeal blistering	1565	0.179084	4.04468e-09		0.256567	0.351976			0.000144888	0.365554	0.430952	1.49579e-18		0.00195152	0.025181	0.380328		0.676619
1554																															irritability	34772	1.13613e-37	3.89729e-27	2.24398e-05	1.47552e-07	5.28037e-27	3.55525e-17	5.587e-15	4.71416e-78	3.74877e-10	1.61608e-36	6.81153e-24	5.587e-15	3.5744e-22	0.191305
1555																															ischaemic cerebral infarction	875	3.17032e-08		3.39256e-05		0.203308			0.391051		0.184838	0.0122172		0.19529
1556																															pneumonia viral	1214	0.390586	0.0529846	0.387802		0.108618		0.0592735	0.271474	0.261178	0.502087	0.780417	0.0592735				0.0307502
1557																															cerebral haematoma	1840	1	3.25891e-05		0.110032	0.394338	0.600638		0.459485	1	0.1011	0.0724662		0.389689				0.0125112
1558	1									gefitinib																					anorectal disorder	1398	6.79951e-07	4.94815e-06		0.58314	0.626962	1	1	0.0421817	1	0.673431	0.064704	1
1559	1									gefitinib																					injury	84200	2.09097e-83	6.16629e-67	9.11045e-14	7.37152e-16	7.25468e-11	8.38388e-55	4.81991e-47	1.24493e-116	1.06529e-25	1.10019e-71	2.08286e-36	4.81991e-47	4.97751e-60		2.81051e-10	3.01505e-07
1560																															granulocyte count decreased	657	8.14135e-08	0.384564			0.00115218	0.393163	0.0272452	0.0100961	0.415455		0.01092	0.0272452
1561																															mouth swelling	1394	0.308005	0.00858517			1	0.00287328	0.737686	0.125188	1	0.0361178	0.29604	0.737686			0.347061		1
1562																															denture wearer	684	2.73454e-14	0.0165501			1.61652e-53		1	5.92258e-09			0.0130823	1
1563																															respiratory acidosis	1979	0.0162819	0.0118407		1	0.411521	0.00924682	0.0561639	0.0100128	0.0245378	0.0767485	0.0514543	0.0561639	0.276301				0.729191
1564																															periodontal disease	2638	0.0264466	0.000141027		1	8.16208e-44	0.192384	0.147429	0.80553	1.30766e-09	1	0.0922275	0.147429	0.343478				0.53406
1565	4	imatinib					nilotinib	dasatinib					dasatinib																		optic neuritis	6296	0.00356818	2.03932e-07	1	0.202702	0.497654	0.0183787	0.00948225	2.8713e-11	0.506636	0.0111383	0.00271325	0.00948225	0.000409439				0.235316
1566	1	imatinib																													nipple pain	1140	0.367508		0.369212	0.51008	0.277845	0.00293396	0.133151	0.706319		0.101575	2.68803e-05	0.133151					2.92916e-05
1567																															throat tightness	14002	1.79994e-08	7.55173e-11	0.0530596	1	0.000564065	5.44422e-07	7.62826e-06	1.27201e-17	0.000279236	2.12754e-14	7.71516e-07	7.62826e-06	1.31697e-07	0.48427			0.000156075
1568																															hypertensive cardiomyopathy	228	9.82148e-09	0.0924634			0.50509			0.176023									0.00174738
1569																															exposure during pregnancy	18145	0.0823898	3.56381e-146			2.59864e-07	1.25792e-19	2.37025e-39	3.00855e-166	3.53607e-21	5.33313e-125	9.28185e-89	2.37025e-39		0.0532558			8.54756e-32
1570																															febrile infection	486		0.0282072			0.000890864	0.0807284	0.0516389	0.242254			0.000489297	0.0516389
1571																															purulence	1933	0.863396	0.0284893			1.97562e-08	0.201482	0.395626	0.0828431	1.20217e-13	8.95006e-05	0.0261636	0.395626		0.259588		0.350843
1572	1	imatinib																													musculoskeletal disorder	9400	8.6362e-06	1.43261e-12	0.600761	0.675657	0.454938	0.00085052	2.74329e-05	4.47574e-06	0.00965835	2.36712e-13	0.0769506	2.74329e-05	0.0804515			1	0.329038
1573																															type 2 diabetes mellitus	24412	5.24826e-25	7.62377e-30	0.0134057		3.33389e-10	1.49726e-05	4.04001e-14	3.18729e-56		7.41588e-34	1.84343e-23	4.04001e-14	6.54657e-19				1.14323e-09
1574																															parotitis	875	0.06532	0.0729116	0.0495165	0.421689	1		1	1		0.78793	0.739821	1	0.19529		0.234754	0.177639
1575																															metastases to abdominal wall	91	5.99809e-05				0.0324235			0.113327		0.00656125	0.00216944						0.0887644
1576																															hyperammonaemia	2526	0.764538	0.000326659	0.27187	0.0760475	0.145226	0.26393		0.0225582	0.729452	0.00446472	8.13737e-70						0.53064
1577																															carotid artery stenosis	3927	0.0217393	0.000581275	4.37942e-24	0.529283	0.191217	4.33104e-38	0.697075			1	0.540922	0.697075
1578	3		sunitinib	ponatinib																								sunitinib			blood sodium increased	1763	0.00347628	0.725445	0.1601		0.191895	0.282733	0.775749	0.069244		0.709266	1	0.775749	0.384737		0.416738		0.702416
1579																															paralysis flaccid	319	0.000659379				0.0768389	0.482781	2.1891e-05	1				2.1891e-05					0.0427274
1580																															oral mucosal exfoliation	967	0.466102	0.00815003	0.00797195	0.462863	0.0130751		1	0.0401047		0.453752	0.758642	1	0.096243
1581	5	imatinib					nilotinib		afatinib	gefitinib						afatinib															blepharitis	1745	1	0.0216016			0.0510139	0.00399794	1	0.449342	0.000684228	3.06825e-09		1		0.237624	0.413518		0.699988
1582																															hepatorenal failure	451	0.0534957	0.000331889				0.606276	0.537295	0.000715859	0.308275	0.119134	7.056e-11	0.537295	1.06055e-08
1583																															emotional disorder	17404	1.84173e-19	1.16074e-06			0.00199633	5.29637e-05	1.0633e-08	8.1538e-19		4.70725e-18	3.44378e-17	1.0633e-08	0.00338121		0.0755877		4.06229e-05
1584																															organ failure	4414	0.364404	0.00375506	0.26498	1	0.000312102	1	0.00929263	3.6729e-08		2.29223e-07	0.471716	0.00929263	0.00956511			0.62723
1585																															prescribed underdose	2957	0.168019				0.00229316	0.839333	1.37076e-169	0.000100667			0.00454102	1.37076e-169	0.50382			0.483672	0.383952
1586																															hip surgery	1873	0.00772071	0.00326468	0.0413709		0.202294			0.0551495		0.0297612			6.25209e-08				1
1587																															waist circumference increased	624	0.366164	0.769733			0.0456212			0.300661		1	0.00863622		1
1588																															muscle haemorrhage	2434	0.287306	0.00689556		1	0.00918952	0.258024	1	0.0012167		0.0560118	1	1	0.141653				1
1589																															pneumonia cytomegaloviral	934	0.0768011				0.76682	0.448995	0.00129214	0.675461	1.40994e-06	0.198127		0.00129214
1590																															biopsy	720	2.75516e-07	0.274814			0.731933		0.347991	0.0525043		0.382532	1	0.347991	0.00180022		0.19761		0.520727
1591																															brain injury	4176	0.0055432	9.85151e-06	0.729207		0.797666	1	0.057236	0.000149046	0.804599	0.00268417	3.3807e-05	0.057236	0.0158542		1		0.503239
1592																															bronchitis viral	334		0.221116			8.23383e-12	0.510852		2.05224e-13		3.77158e-09			0.45138				0.297728
1593																															central nervous system leukaemia	52	1.92377e-78		1.83831e-07			1.86635e-15	1.45183e-14					1.45183e-14
1594																															retinal artery thrombosis	209	0.0680262	0.624599	0.0810035		0.475214	0.00962346		0.0446509			0.115348						7.09736e-05
1595																															gastrointestinal anastomotic leak	243	0.102481				0.180357		0.0687461	0.211114		0.0863412	0.501133	0.0687461	0.0705828
1596																															heart valve incompetence	1808	0.000173881	1		0.36057	0.000258097	0.00383298	0.00899445	6.33871e-05		0.0221163	1	0.00899445
1597	2								afatinib							afatinib															hepatic congestion	1175	0.00106099	1	0.0826208		0.420528	0.525321	0.729083	0.8524	0.072974	1	0.778112	0.729083	0.729173		0.301834
1598																															optic neuropathy	1105	0.000593599	1			0.402309	1	0.713981	0.570329	0.594674	0.00731937		0.713981		0.0131513
1599																															atrioventricular block second degree	2139	0.745968	0.00116687	0.578792		0.696056	0.634902	0.0329027	0.169419			0.0106962	0.0329027	0.59807	0.28293
1600																															plantar erythema	174	0.540993	3.72848e-26		0.00548454	3.15665e-30	0.302051		4.5435e-26		0.513929	8.60682e-28		0.260593		0.0013579
1601																															tumour perforation	151	6.22479e-06	2.06017e-10			0.372388			0.247365			0.000895277		0.230488	0.0232022
1602																															regurgitation	1966	0.251159	0.427354				0.340909		0.0271962		0.125536	0.676133		0.000450523	0.281703			0.731075
1603																															eye colour change	298	0.38425	0.00057916			0.601215	0.12681	0.399033	0.00014185				0.399033	4.06694e-09
1604																															pneumocystis jirovecii infection	187	0.152133	0.275846			0.00858502	1	0.357796	0.813307	0.122242	3.72036e-06		0.357796
1605	3								vandetanib						vandetanib												vandetanib				pulmonary artery thrombosis	536		0.324669			0.0263825	1		5.0697e-05	0.354696	0.000477777	0.0178927		0.238193		0.151169
1606	2								afatinib							afatinib															ocular discomfort	2152	0.328577	0.000771649	3.69712e-06		0.236481	0.467016	0.597286	0.891194		0.00222881		0.597286	0.19752		0.482159		0.487508
1607																															mean cell haemoglobin concentration decreased	423	0.122957	6.87295e-06	0.157152	0.232595	6.22587e-05	0.0583445		0.348219		1			0.0381721			0.0902129
1608																															nail bed bleeding	220		1.13763e-05			0.492724			1.19879e-13		3.12357e-09	0.00351349				0.0650566
1609																															blood electrolytes abnormal	863	0.444886	0.131467			0.53245	1		0.128372		8.79108e-05	4.09028e-05		0.190052	0.00822044
1610																															skin neoplasm excision	453	5.15279e-16					0.610323	0.541231	0.54276			0.361454	0.541231					0.00133837
1611																															diffuse large b-cell lymphoma	1951	0.000439967				0.0372086	1	0.0528626	0.00081866		0.211811		0.0528626	0.275627
1612																															cholangitis acute	368	1	0.0959065			1	0.00110469	0.13119	0.0861356		0.000178094		0.13119			0.106424
1613																															apparent death	2451	1	0.0245524	0.628707	1	0.0417899	1		0.610705		0.0563861	0.0187523		1		0.173091	0.421829
1614																															culture urine positive	1413	0.231443	0.554137	0.435119		1		0.523026	0.237689	3.48481e-06	0.00105941	0.800881	0.523026		8.08015e-05
1615																															physical disability	3473	5.27592e-06	0.00169771	1		3.47471e-53			0.000522205		0.894285	0.0332495		0.0374093		1		0.595429
1616																															intraocular pressure increased	7207	0.111242	3.64081e-06	1	0.14771	1.0493e-06	0.00167542	0.0314355	3.91259e-10		2.90245e-07	5.4284e-06	0.0314355	0.000583053				0.268191
1617																															adverse reaction	4854	1.68778e-08	1.92141e-05	1		0.242086		0.0780008	0.363812		0.143752	0.68051	0.0780008	0.600975	0.17495	1		0.0371536
1618																															bone marrow oedema	629	3.46276e-12				0.453177	0.378646	0.296435	0.804026		1		0.296435	1	0.0942895
1619																															mucormycosis	466	3.66725e-12		0.00868578		0.564401	0.729931	0.00045983			0.141392	0.764731	0.00045983
1620																															incorrect product storage	11424	7.39763e-14	7.83722e-20			1.12894e-05	3.84746e-08	0.20904	1.73652e-18		0.840266	4.07602e-15	0.20904			0.206414	0.383734	0.000213328
1621																															tongue haemorrhage	591	0.343323	0.000574866				1		0.598011	0.0130668	0.528557	0.000299173		1
1622																															disability	7376	0.00015131	0.0322333			6.46369e-21		9.63986e-05	0.00150169	0.146207	0.0450406	2.02802e-05	9.63986e-05	0.00281526				0.138658
1623																															splenic rupture	1013	2.94844e-07	0.156821	0.0640331		1	1		0.840965		0.141036							0.276833
1624																															biliary tract disorder	1044	1	3.63446e-06	0.344253		0.0453075	0.73061	1	1		0.00488401	1	1	0.703714		0.273298
1625																															neurological decompensation	1016	6.79607e-08	0.157555	0.0643629	0.47054	0.00489345	0.729673		0.0427733	0.564092	0.141104				0.146118			0.0871804
1626																															duodenal ulcer perforation	1053	0.640541	0.105534		0.141578	0.0019014	0.0695015		0.555794	0.056375	0.0463635	0.225475		1		0.275295
1627																															intestinal fistula	837	0.598392	0.00234844		0.016203	0.747444			0.660658		0.406656	0.000151765		0.059475
1628																															metastases to eye	92	0.33749	0.350323			1.83162e-08	0.000963213		0.0208923	1.99077e-10	0.000612575	0.225789
1629																															large intestine polyp	2362	0.0766199	9.02025e-05			0.670521	1	0.0843544	1.73107e-09		1.3698e-05	0.00156708	0.0843544				0.678793	0.0411675
1630																															osteosclerosis	1817	0.0497406	9.76523e-07			5.20386e-118			9.4465e-06	1	0.579228	3.74072e-07		0.387946
1631																															post herpetic neuralgia	960	0.00461427	0.341235		0.451653	0.0793252	0.000217097				0.45178	0.00608571
1632																															calculus urinary	1088	0.000159794	0.259077			0.00749308	0.495266	1	0.698775			1	1	0.713924	0.0127717
1633																															mean cell haemoglobin decreased	607	0.204304	0.54045	0.217562		0.0413969	0.0383925	0.277613	0.601254		0.528959		0.277613	1
1634	7	imatinib	sunitinib			trastuzumab	nilotinib	dasatinib					dasatinib															sunitinib			ventricular dysfunction	2424	0.00520528	0.0990818			4.56538e-24	0.0719408	0.804904	0.0285146	1	0.427806	0.00161779	0.804904	0.805413			0.418328
1635																															hypercapnia	1611	0.000174427				0.35952	0.155845	0.536367	0.0396228	0.378882	0.844523	0.341464	0.536367	0.538429			0.302392
1636																															autoimmune haemolytic anaemia	700	0.867949	0.18895			0.839858	0.456028	1	0.396871	0.68358		0.393447	1	0.784375				0.729467
1637																															sluggishness	4857	7.57057e-06	0.0908791	0.724273	0.775884	0.00597862	0.056062	0.0220163	0.00265688	0.20101	7.08253e-08	0.0393479	0.0220163	0.861746
1638																															upper extremity mass	539	0.312022	0.326551			0.0870258			1		1	0.000161684						0.105742
1639																															gastric antral vascular ectasia	366	2.04717e-196	1			0.104872	0.041081	4.69351e-05	0.734577			1.34017e-19	4.69351e-05			0.105878
1640																															infected dermal cyst	164					0.000156466	0.000207348		0.0789125	0.0187103	1	0.000790063			0.0387195			0.0023721
1641	1																					cabozantinib									anal inflammation	231	0.0857639	0.000124924		0.00945518	0.509649	0.0831232		0.0601108		0.0719582	0.000515929		0.330222
1642																															groin abscess	465	1	1			3.9343e-10	0.617505	0.548233	0.546516		1	0.0102728	0.548233	0.553731				0.0124874
1643																															supraventricular tachyarrhythmia	101	0.00114984					0.188392	0.000731723	0.47287			0.000196049	0.000731723					0.0980251
1644	3	imatinib							afatinib							afatinib															leukocytoclastic vasculitis	2487	0.000397338	0.235907			0.271919	0.824645	0.805869	0.0985354	0.055444	0.00134991	0.0124275	0.805869					0.329554
1645																															bladder pain	1611	0.451644	0.13817	0.47857	0.267158	0.50198	0.155845	0.536367	0.114676	1.27262e-06		1	0.536367	0.538429
1646	3								vandetanib						vandetanib												vandetanib				muscle twitching	13233	2.07393e-09	1.0244e-08	0.664143	0.00460026	0.813628	1.12687e-09	1.91591e-05	2.71745e-17	0.000594105	5.43597e-14	0.000184073	1.91591e-05	5.25819e-08	0.0578014			0.00577088
1647																															diabetic nephropathy	1284	0.00927159	0.540118			1.673e-05	0.34541	0.731446	0.375099		0.190152	0.415706	0.731446
1648																															suicide attempt	35535	7.25616e-22	1.24895e-51			8.38384e-25	3.71046e-20	2.31516e-08	6.43382e-73	1.8039e-10	2.33221e-54	6.32843e-30	2.31516e-08	1.25084e-22				2.06689e-13
1649																															bronchiectasis	2520	0.0972025	0.000190587			0.274551	0.656983		0.0434683	0.057984	0.0866641	0.0128779		0.807564		0.18059
1650																															anaemia of chronic disease	1188	0.0487883	0.194411					0.729137	0.0412147	2.82458e-12	0.0358178	0.273926	0.729137					1
1651	4								dabrafenib, vemurafenib									vemurafenib					trametinib		dabrafenib						seborrhoeic keratosis	1506		0.129523	0.124691		0.81321	0.776152	1	7.83888e-08			0.455964	1				0.285824	7.62189e-14
1652																															aspergillosis	2119	1.2515e-10	0.427286			0.0764807	0.807642	0.420594	4.61463e-05		0.494697	0.30216	0.420594	0.284358
1653	1											sorafenib																			varicose vein	3733	0.0133665	0.00786553	1		0.655294	0.20725		7.04675e-06		0.306925	0.432755						0.198055
1654																															groin infection	222		0.278344	0.0858196		0.495844		0.0558764	1	0.165916	0.234228	0.024594	0.0558764
1655																															cerebral artery thrombosis	434	0.720891	0.147861				4.06572e-05	0.170081	0.0596251			0.339481	0.170081	0.529068	8.03733e-07			0.358103
1656																															gingival ulceration	898	0.0028187	0.000413087			8.9472e-57					1	1.17492e-05
1657																															product quality issue	85329	9.00165e-181	6.08776e-212		3.54423e-29	1.15805e-118	1.45497e-86	5.76496e-73	1.74109e-212	9.40071e-39	1.29958e-189	4.33017e-123	5.76496e-73	6.09219e-73		3.71642e-11	1.8622e-10	1.94004e-44
1658	2								afatinib							afatinib															epidermolysis	309	0.401451	1				0.47198	0.0164578	0.722898	0.0269079	0.0406257	0.000258205	0.0164578			0.0901571		0.270677
1659																															tumour embolism	112	0.394212	7.95708e-12		0.00232398	0.0471909			0.158193	2.57512e-06	0.0115478	5.97481e-38		0.176614
1660																															graft versus host disease in skin	480	8.11389e-09		8.28761e-13			0.260923	0.00977009				1.58624e-10	0.00977009
1661																															drug effect incomplete	17751	2.86847e-25	4.06746e-33	0.0132143	0.000403243	1.62779e-16	2.02248e-12	5.15851e-09	2.35196e-17	1.6194e-05	4.99368e-25	1.81139e-17	5.15851e-09	3.74066e-09		2.88349e-07	0.200809	5.00659e-06
1662	2								afatinib							afatinib															humerus fracture	3453	8.24347e-06	0.00810161		1	0.166696	0.134201	0.143304	0.000140745	0.214908	0.184333	1	0.143304	0.0371413				0.595273
1663	1											sorafenib																			varices oesophageal	1932	0.124647	0.239252			0.00126707	1	0.77887			9.27658e-08	3.09461e-32	0.77887
1664																															carpal tunnel syndrome	8881	5.94456e-07	8.87527e-09			5.15992e-06	0.00147676	0.00174201	2.49933e-16		2.02373e-12	3.98847e-06	0.00174201					0.0960875
1665																															exposure via body fluid	370	1.11669e-18					0.74044	4.78963e-47	0.136702	0.619707	0.64505		4.78963e-47	0.729255
1666																															ligament sprain	4599	0.00394345	0.00816938		0.220466	0.00108053	0.429603		2.0144e-14		0.00144115	0.363285		0.000134643
1667																															drug reaction with eosinophilia and systemic symptoms	6385	0.000144714	1.29573e-20	0.345152		6.4638e-13	2.6691e-07	7.62179e-06	0.194136	0.743309	6.92171e-14	1.17175e-06	7.62179e-06	1.09207e-07				1.66042e-21
1668	1			ponatinib																											vascular occlusion	1449	0.00823255	0.176563	0.00306758		0.341249	0.000279403	1	0.00228554	1	0.406109		1	0.529444
1669																															subcutaneous haematoma	803	1	0.434051	0.277158		0.741852	0.000321582	1	0.258326		0.274704	0.293592	1	0.405547
1670																															limb operation	1755	0.00640743	0.161638	0.0352198		0.191484	0.00415762	0.77561	0.761616			0.104599	0.77561	0.0355424
1671																															lymphocytosis	1237	0.515882	1				0.01563	7.06412e-20	0.0297032	0.00380022	0.260075		7.06412e-20					1
1672																															embolic stroke	2086	0.0737507	0.751204	0.0589161	1	0.0183068	0.146491	0.285762	0.004093	0.0342624	0.0616295	1	0.285762	0.599429		0.484687
1673																															blood creatine phosphokinase abnormal	253	0.027664					0.0968959	0.350998	0.216014		1	0.156624	0.350998	0.355307				0.22774
1674																															metastases to chest wall	169	0.530607	0.187577			1.74626e-25			1.48298e-08	0.000389066	7.96218e-06	0.00135623		8.86491e-10
1675																															haematoma infection	432	0.71968	1	0.0135471				0.0387241	0.534628		0.106277	1	0.0387241	0.527431
1676	3	imatinib								gefitinib	erlotinib																				fibrosis	2997	0.00215648		0.341395		2.64838e-10	1	0.824593	0.000300975	1	0.000844387	1	0.824593	0.0735258	0.3725
1677																															areflexia	1942	0.0394377	0.737221			0.405677	0.129477	0.579609	0.00370197	0.213067	0.211141	0.0510688	0.579609	0.780371		0.44781
1678																															infected skin ulcer	1200	0.19054	0.28533	0.384327	0.528138	7.06701e-11	1	0.729244	0.138982	0.624955	0.823078	0.000675429	0.729244	1		0.307151
1679																															rash morbilliform	1344	1				0.141114	0.537468		0.119714		1	0.000137789		1				1.83252e-06
1680																															nasal oedema	975	0.14298	0.811152		0.456777	0.383201	2.09749e-07		1	0.189897	0.0703475	0.534358						0.0793568
1681																															deafness bilateral	964	0.0127871	0.147051			0.0805359	0.0515813	0.085079	0.0376725	0.000167227	0.451908	0.753431	0.085079
1682																															temporal arteritis	909	1	1				3.77545e-21		0.527209		0.79347						0.183865	0.000398112
1683																															renal atrophy	955	0.00444233	0.340918	0.320233		1.25367e-05	0.725486	0.680585	0.678873	0.18404	0.451663	0.532326	0.680585
1684																															gastrointestinal mucosal disorder	449	0.00107469	1			0.162179		8.82182e-09	0.374341	0.00622873	0.440214		8.82182e-09
1685																															colon neoplasm	630	0.065818		0.224803		0.72126		0.292049	0.803405		0.19647	0.0326829	0.292049
1686																															full blood count increased	327	3.37008e-45			0.185073		2.59859e-09	0.428088	0.46717		1		0.428088	0.110996			0.0025354
1687																															blood urea decreased	1081	0.0335978	0.000747639			0.000667983			0.176594	0.586645	0.468279	1
1688																															pericardial drainage	187	1.73224e-08	0.218117			0.438359		0.0411754	0.116023		0.181613		0.0411754	0.0423192
1689																															rhinalgia	925		0.806665		0.00293945	1	0.0446889		0.20517	0.530436	1	1.41191e-08		0.677279		0.033158	0.0186161
1690	1					trastuzumab																									autoimmune thyroiditis	1689	0.138367	0.000540793	0.494755		0.0230368	5.7191e-09	0.767362	0.012843		0.0560642		0.767362	0.382491				1
1691	1						nilotinib																								nipple swelling	130	0.00288879					0.000167674	0.0211528	0.0500138			3.5463e-05	0.0211528				0.0286377	0.000345426
1692																															investigation	3181	0.00075484	1.10647e-05	0.000374514		0.0236157	0.0767447		1.4789e-45		0.0181253	0.126059		1.9101e-65		0.25412
1693																															maternal exposure during pregnancy	20788	6.94216e-08	7.5107e-41	0.0570263		0.0599193	5.39626e-20	1.14063e-10	3.6522e-44		8.02336e-33		1.14063e-10	1.82571e-14
1694																															gingival infection	1993	0.866574	0.000105566		1	2.0943e-42		0.588584	1		0.725515	0.134027	0.588584		0.266464
1695																															suicidal ideation	56450	3.47758e-43	3.72039e-81	7.46632e-08		1.74025e-16	1.6514e-40	3.26393e-27	5.1689e-113	1.69841e-17	3.63213e-67	5.92276e-49	3.26393e-27	5.20735e-41	0.0159705		0.000573614	6.0176e-16
1696																															oral infection	4399	0.000164115	0.0971859			1.04776e-07	1	0.0416781	0.0218998		0.158646	0.00373493	0.0416781	0.465689	0.15028	0.389248
1697																															creatinine renal clearance decreased	2637	0.0264113	0.151547		0.683047	0.213058		0.342086	0.0132825	0.0675166	0.00937586	0.013766	0.342086	0.100943	0.0641985		0.445378	0.534021
1698	3						nilotinib	dasatinib					dasatinib																		cardiac flutter	3263	0.0872726	0.122198	0.147119		0.0173231	0.845806	0.195409	0.00750386		4.90284e-05	0.0958986	0.195409	0.141058				1
1699	3								vandetanib						vandetanib												vandetanib				mood altered	14394	1.78133e-10	2.26458e-06		0.00226621	5.51764e-07	0.0526505	6.65811e-05	2.28543e-24	0.00114199	1.18657e-16	3.2472e-05	6.65811e-05	9.98392e-08			0.777438	1.0992e-05
1700																															thyroid neoplasm	3602	6.92615e-06	1.35275e-05	1		1.49955e-14	0.0250555	0.0387359	0.833026	0.0305972	0.00166248	0.00117947	0.0387359	0.543558
1701																															vasodilatation	1501	0.0101479	0.85064			0.812815	2.17699e-05	1	0.00822232		0.5425	0.00379952	1				0.285026
1702																															meningitis aseptic	1984	0.496402		0.551554		0.104006	1	0.401374	0.0100381	1	0.0216913	0.193637	0.401374					1
1703	2								afatinib							afatinib															nuclear magnetic resonance imaging brain abnormal	1793	0.0200822	0.162738	0.164347		0.671015		0.775886	0.232875	0.00395366	0.463836	0.0717995	0.775886	0.386363		0.422065
1704																															nonspecific reaction	2229	0.00604075				0.0190184		0.795527	0.01487		0.0117653	0.104475	0.795527	3.08041e-06
1705																															gastritis haemorrhagic	1044	0.480338	0.354746	0.344253		0.1468			0.431661	0.210279	0.00488401	0.768488				0.0412573		0.288468
1706																															coronary artery occlusion	12016	0.170076	3.44216e-18	0.000163472	0.0417247	9.00362e-08	1.01675e-15	6.41574e-07	3.62189e-26	0.148163	4.748e-13	0.00532118	6.41574e-07	4.43104e-07	1
1707	3								vandetanib						vandetanib												vandetanib				prothrombin time abnormal	554	0.00102461				1		0.0704512	0.276823		0.502595	0.200807	0.0704512	0.617591
1708																															portal vein thrombosis	2303	0.0574733	2.16728e-05	0.238731		0.850844	0.102416		0.0470632	0.122007	0.0483157	2.72834e-57		0.452453
1709	1			ponatinib																											ischaemic cardiomyopathy	3365	0.897318	0.00089784	0.394248	1	0.755429	1.14503e-06	0.39671	0.0044342		0.000216842	0.620185	0.39671
1710																															jugular vein distension	432	0.000840878	0.728723			1	3.57908e-08		0.534628		0.0351683	0.00146681		0.527431
1711	3								vandetanib						vandetanib												vandetanib				calculus ureteric	1476	9.37387e-11	0.34066			1	0.775795		0.619348	0.00152429	0.103822	0.614102		0.74646	0.0226007
1712																															catheterisation cardiac	2837	0.0325484				0.125253	1.09666e-46	0.353348	6.15521e-07			0.00648548	0.353348	0.105818
1713																															hypothermia	5397	1.06451e-06	1	0.731287		0.00187986	0.290119	0.0444949	0.00039187	0.634442	0.000108373	0.602792	0.0444949		0.56799	1
1714	4								dabrafenib, vandetanib						vandetanib										dabrafenib		vandetanib				azotaemia	2974	0.0388216	1.30334e-17	0.0338645		0.00232386	0.0385916		0.352212	0.315337	0.0837481	0.00117631		0.11389		0.230878
1715																															leukaemic infiltration brain	59	1.94565e-34		0.0235642			3.17442e-09	1.43073e-15					1.43073e-15
1716																															induration	1242	0.516918	0.531366			0.292803	2.9929e-06	0.730038	0.468939	1	0.824499	0.782477	0.730038					0.039874
1717																															breast mass	4981	0.240183	0.000156702		1	8.07795e-40	0.0176802	0.00489342	0.00704901		4.20447e-07	0.0141932	0.00489342	0.0158688				0.0724564
1718																															urethral obstruction	274	1	1.03486e-08		0.157587	0.570568		0.0804645	1	0.200618	2.99775e-08	0.00110599	0.0804645	0.378375
1719	4								afatinib, vandetanib						vandetanib	afatinib											vandetanib				renal colic	1566	0.000122358	0.574395			0.10345	0.264445		0.00593746		4.61142e-05	0.143225						1
1720																															fasciitis	503	6.70451e-07	0.00288128	0.18397		6.93368e-07	0.0873179				1	0.0139987
1721	5	imatinib							vemurafenib	gefitinib		sorafenib						vemurafenib													toxic epidermal necrolysis	8967	0.0138837	0.00400739		0.0525452	0.00722844	0.0100079		0.0714426	0.348867	1.41272e-12	0.00121526		5.42221e-06	1	0.0220225	1	3.10121e-09
1722																															peripheral venous disease	501	0.427456	0.117064			0.567043	0.812552	0.601145	0.000146948		0.507756	0.104562	0.601145		0.0479323
1723																															back disorder	9211	2.80733e-09	5.23452e-07	1	0.141664	0.00454198	0.00031161	0.164701	4.67762e-17		1.86512e-15	4.43624e-09	0.164701	0.000217204	1		0.729391	0.00829242
1724																															peripheral embolism	1010	0.638614	0.347496			0.560364	0.158383		0.840777		0.00383651	0.538926		0.695944	0.145321	0.0388737
1725																															lip oedema	1783	1	0.599121			0.514718	0.790377	0.775819	0.652069		0.00904847	0.647041	0.775819	0.385777				0.705126
1726																															crying	23351	1.07201e-27	2.07219e-29			2.69233e-15	1.27147e-08	9.09506e-15	6.11606e-39		1.91866e-33	1.12724e-21	9.09506e-15	6.0954e-14	0.596343			1.56016e-06
1727	3	imatinib							afatinib							afatinib															oropharyngeal discomfort	1761	6.19059e-05	0.0589207			0.05477			0.040658	0.668996		9.02045e-06						0.447646
1728																															skin sensitisation	456	0.000257531	1.15382e-16		0.248282		3.1463e-16	0.18344	0.00930497	0.311096			0.18344	0.187733	0.00239051	0.00884104
1729																															periarthritis	1562	0.570666	0.134602			3.39644e-13	0.0459528	0.752819	0.519432		0.0266915	0.143015	0.752819	0.534522
1730																															haemodialysis	9298	0.391091	0.00600777	0.19769	0.0364129	1.5945e-07	0.0157575	0.000212473	2.18207e-16	0.201255	2.28731e-10	0.000100029	0.000212473	2.76465e-05	0.659276
1731																															colonic obstruction	485	0.730528	2.42096e-05		0.261803	0.66436	0.0803478	0.201264	1	1.88939e-14	0.143695	0.153676	0.201264
1732																															vitamin d decreased	4456	1	0.659313	1	0.538319	1	0.61853	0.00944661	2.0749e-07			0.000845266	0.00944661	0.00980115		1		0.10101
1733																															brain stem haemorrhage	632	0.00833588	0.0790469	0.225429	0.06027	0.722095			0.804006	1.65678e-05	0.530933	0.0330605		0.299398			0.00906747
1734																															renal vasculitis	152	3.72294e-08				0.374321	0.039891	3.09845e-07			0.131239		3.09845e-07
1735																															laryngeal pain	145	0.0817607	0.00220281			0.0949558	5.60581e-05	0.000609714	3.25092e-12	2.22357e-05	0.00109763	0.00195831	0.000609714
1736																															rehabilitation therapy	859	0.197641		0.047921				1	5.01329e-05		0.00111541	0.737842	1	4.88967e-07	0.125018
1737	2		sunitinib																									sunitinib			dermatitis psoriasiform	837	0.446416	1	0.295333		0.532765	0.266082	0.662775	0.0509317			0.0116027	0.662775					0.587134
1738																															abnormal loss of weight	3098	0.000212026			0.720972	0.00839617	0.0264087	0.0082169	0.03001		6.45911e-05	0.229668	0.0082169			5.89211e-05		0.388614
1739																															otorrhoea	946	2.13563e-06	0.808302			4.32243e-11			0.302147		0.800291	1		0.681762
1740	2	imatinib				trastuzumab																									embolism arterial	969	0.4609	0.810509	0.324069		0.774696	0.142781	1	0.540783		7.43642e-05	0.754307	1	0.0900167
1741																															subcutaneous emphysema	555	0.10547	8.05545e-05			0.0943114	1		0.409917	0.0763364	0.00912556			0.0733047		0.156087
1742																															hemianopia homonymous	624		1			1	0.140025	0.288286	0.123333	0.399475	7.73632e-05	1	0.288286	0.000131157
1743																															lymphadenitis	1485	0.326428	0.178314	0.451323		0.343216	0.556733	0.745179	0.0315746	1	0.305796		0.745179	1
1744	2								afatinib							afatinib															eczema asteatotic	254	0.313567	1		0.000587536				0.023546	6.35187e-11	6.30428e-12	0.157592		0.356425	0.000755973
1745																															skin wound	419		0.000194104			0.0418999	0.0116997					2.0133e-12
1746																															biliary tract infection	223	0.0791044				0.497397		0.31686	0.168288		0.00037262		0.31686	0.32086
1747																															lactic acidosis	11627	1.21269e-11	0.00022705	0.814911	0.013593	6.13598e-07			1.93079e-14		0.000655621	9.53095e-10		0.000469982	1			0.00515756
1748																															status epilepticus	5769	0.55236	0.146214		0.28166	0.000763269	0.00518172	0.148381	0.00452194	0.101996	2.61217e-08	3.85159e-06	0.148381	0.0244494				0.836442
1749																															acute graft versus host disease	2516	8.76958e-10		1			0.656606	1.13e-05				1	1.13e-05
1750																															infectious peritonitis	1170	0.377463	0.670674			0.00125361	0.739202	1	0.0407407	0.247955	0.0656113	7.89929e-06	1					0.335426
1751	2								afatinib							afatinib															soft tissue infection	1138	0.0720061	0.825886	0.368702	0.509466	1.75934e-07		0.45089	1	0.0149198	0.815012	0.776586	0.45089		0.162163	0.29389		1
1752																															scrotal swelling	594	9.34697e-13	0.0232245		0.0540572		0.346962	0.0827553			0.740978	0.00155448	0.0827553
1753																															oral mucosal eruption	534	1	2.13878e-06				1		0.0554667		0.0250752			0.604087		0.000638126		0.104125
1754																															fungaemia	704	0.141428	0.778472		0.0102392	0.730755	1	0.120777	1	0.113702			0.120777	0.344818				0.512829
1755																															aggression	34151	2.47206e-32	4.67868e-51	0.00104324	0.000191445	7.84102e-36	6.12031e-20	1.85115e-22	1.68201e-53	3.79356e-08	1.54164e-50	1.72966e-29	1.85115e-22	1.68932e-16		0.00445714		5.2008e-14
1756	3								vandetanib						vandetanib												vandetanib				dyskinesia	22587	2.28599e-15	6.43343e-16	0.0116028	0.000758027	0.000295455	2.15712e-16	1.36322e-15	1.30425e-29	2.06708e-05	3.65213e-26	1.50617e-05	1.36322e-15	1.36168e-08	0.59495		0.0720542	0.000219005
1757																															spinal cord disorder	1133	0.0058373				0.277268	0.304672	0.00375544	0.0129956			1	0.00375544
1758	4								afatinib, vandetanib						vandetanib	afatinib											vandetanib				femoral neck fracture	3137	0.50311	0.00229243		0.453564	1.52386e-11	0.0269366		0.430369	0.74673	0.208096	0.0584803				0.0728632
1759	1	imatinib																													necrosis ischaemic	295	0.0444472		0.000255661			0.00348879	0.0145661	0.710899				0.0145661	0.0935494
1760																															gastrointestinal carcinoma	1498	0.00496768	1			0.639553	0.558947	0.530104	0.188559	1	0.104304		0.530104	0.53093				1
1761																															vitreous detachment	1379	0.149618	0.232585			1.18254e-07	0.541356	0.736638	0.168545		0.140767	0.601619	0.736638					0.0545115
1762																															restrictive pulmonary disease	680	1	1			4.6386e-08		0.112	0.625994		0.0246829		0.112	0.115796
1763	1										erlotinib																				hepatic cancer metastatic	540	0.312559	0.529018			0.000325207	1		0.781131		6.37348e-07	1.60359e-31
1764																															tongue dry	813	0.421357	1.06258e-07			0.743417	1		1			1		0.411535
1765																															toe amputation	1634	1	0.465277	0.00468111		0.0719144	1.94326e-08	0.760814	0.000795183	1	0.0780979	0.0284654	0.760814				0.000551177
1766	2								afatinib							afatinib															infected neoplasm	61					0.015393			0.000624537		0.223457	0.0126664		0.00513814				0.00183235
1767																															solar lentigo	212	0.00281671				0.480048	0.00105619		1		0.584782							0.19471
1768	3								vandetanib						vandetanib												vandetanib				listless	2017	0.23891	0.515537	0.557497	1	0.839714	0.80506	0.782383	0.206581		0.162455	0.138451	0.782383	0.277732		0.460331
1769																															abdominal infection	1174	0.189719	0.670718		0.167852	0.281505	1		0.463358	0.0728299	0.35355	0.268317		1		0.301621
1770																															abnormal behaviour	30136	1.49002e-21	3.81869e-24	0.000135025	2.08511e-07	2.26644e-23	1.54341e-14	2.01449e-18	4.41401e-66	0.00159256	2.7175e-39	6.58599e-18	2.01449e-18	5.95031e-20				1.08012e-07
1771																															nasal septum perforation	429	1	0.00023076			0.000429932			0.0570352		0.00231464	0.0328307						0.354816
1772																															joint effusion	4663	0.269692	7.68542e-06		0.382608	5.52952e-08	0.00857798	0.105075	0.00220618	0.198057	0.000828945	0.122738	0.105075	0.0314119
1773																															upper respiratory tract inflammation	1113	0.0372829	0.504816			0.781844			0.128779			8.10628e-10		0.449188		0.288471
1774																															blood urine	769	0.000846369	5.40787e-06		0.0844804	1			0.643749	0.466585		0.730167				0.0236353		0.544127
1775																															pulmonary function test decreased	1856	0.485073	0.0579664			0.141023	0.1981	1	0.0542506	0.667033		0.0729076	1	0.570077
1776																															muscle necrosis	612	0.00694762	0.541829					0.00434914	1			0.0929101	0.00434914	0.286669				0.464823
1777																															mechanical ventilation	1581	1.80565e-23		0.472208		0.104433	0.0185536	0.534184	0.149127		0.234246	0.14411	0.534184	0.757544
1778	4	imatinib							dabrafenib														trametinib		dabrafenib						vitreous haemorrhage	1900	0.00830282	0.866385	0.536065	1	0.674834	0.452036	0.777862	0.0409863			0.0478685	0.777862	0.395235		0.440671	0.068235	1
1779																															apathy	7456	3.28292e-07	0.0011887			5.21527e-08	0.52102	0.000601143	1.11273e-10	0.104239	4.71038e-11	0.00272428	0.000601143	0.000417009	1			0.00947022
1780																															rheumatic disorder	519	0.0305896			0.277346	1	1.94043e-07	0.0126932	0.393495				0.0126932			0.146745
1781	2							dasatinib					dasatinib																		lividity	214	0.0161263	0.0800219			0.14156	0.0102563		0.392014			0.119887				0.0633398
1782																															lipids increased	1168	0.824939	0.390758			0.595696	0.000204304	0.0519579	0.00897946		0.254945	0.572515	0.0519579	0.729121			0.0286542
1783																															gastritis atrophic	299	1.61193e-09	1			0.602443	1.85188e-08				0.0085899	0.000216627
1784																															post procedural haemorrhage	7388	0.0111747	0.000615137	0.550651	0.344878	4.24888e-06	0.00123242	0.000588211	1.06845e-08	0.146464	3.0332e-08	0.0075191	0.000588211	0.00282945	0.00645204	0.733338
1785																															cardiac failure chronic	1379	0.68293	0.0265602	0.427302	0.213909	2.46662e-15	0.0690716	0.736638	0.124553	0.310669	0.140767	1	0.736638
1786																															oedema mouth	4149	0.906886	0.567648			0.000378917	0.732393		1.96916e-05	0.78099	0.0014321	0.457462					0.237481	0.457964
1787	2								vemurafenib									vemurafenib													iritis	1759	0.102998	0.215287	0.159536		0.126769	0.282371		1	0.658401	0.851488	0.255627						0.000546954
1788	4								afatinib, vandetanib						vandetanib	afatinib											vandetanib				blood alkaline phosphatase abnormal	345	0.669568				0.00463004	0.0354831		8.65133e-05		0.000114901	0.0725388				0.100118		3.28636e-05
1789																															mastoiditis	664	5.48438e-11	0.559677	0.235383	0.340042	1			0.455623		0.757821	0.438943
1790																															myocardial oedema	145	0.137491				0.360662	0.25894		0.0649946			0.062072		0.0266376				0.137667
1791																															metastatic squamous cell carcinoma	315	1	5.18429e-09					0.0173086	0.72806		0.374559	1.00822e-11	0.0173086
1792																															gastric varices	283	0.360458	0.0112311			0.0579982			1		0.000205791	1.66194e-06		0.388007
1793																															cytomegalovirus test positive	1056	0.000113653		0.00525264		0.505063	0.59494	0.0278462	0.00306336	1	1		0.0278462		0.0289648
1794																															lymphocyte percentage increased	300	0.151741	1	0.114191		0.603668	0.462066	0.0152267	0.715172		1	0.0520855	0.0152267
1795																															monocytosis	376	0.000340922				1	1.54606e-06	0.13579	1				0.13579					0.0571956
1796	1						nilotinib																								extrasystoles	4885	0.0665179	1.3505e-05	4.11696e-05		0.897386	1.97058e-05	0.078646	7.61727e-06		2.81121e-05	0.274173	0.078646	0.0571683			1
1797																															metastases to ovary	165	0.522128	0.538602		0.0981129	6.72965e-12			3.04885e-13	0.126144	0.495449			0.00310627				0.155105
1798																															piloerection	569	1		0.0226775			3.18554e-11		0.181814	0.0118132		0.211472		0.259235				0.0029713
1799																															hernia repair	1590	0.571269	0.0410357			0.499165		0.35513	0.264679			0.144714	0.35513	0.0611906
1800																															intra-abdominal fluid collection	88	0.145192	0.398149	0.00324145		1	0.662714	1	0.638359	0.442972		0.051398	1		0.105346
1801																															intracardiac thrombus	2589	0.105134	1	1	0.679325	9.05594e-08	0.0760801	0.341136	0.000152173		0.75845	0.0382963	0.341136	0.639002
1802																															otitis media	2902	0.207856	0.000306603		0.111143	2.43245e-19	1		0.349385	0.000784088	0.309587	0.0762368
1803																															pulse absent	3631	0.708343	0.0889715	0.00408242		0.548483	0.579954	0.104942	5.06219e-08	0.550251	0.0697227	0.0173798	0.104942	0.0260842			0.557587
1804																															biliary sepsis	241	1	2.82982e-07	0.0928132		0.524546			0.667399		0.000560389	6.72464e-05
1805																															squamous cell carcinoma of the tongue	119			0.00111066		0.0525634	0.0255129		0.000120115									0.000266601
1806																															skin induration	1999	0.402369	0.00442788	0.554265	0.0382629	0.41503	0.454605		0.120332	0.680934	0.00454896	0.000216033		0.594965		0.457352	0.360351	0.729276
1807																															bone erosion	1307	0.0924099	0.540971			1.1573e-06	0.53409		0.0216551		0.0014057	1		0.733475
1808																															brain cancer metastatic	262	0.326599	1			0.0481662			2.2639e-10	0.0198249	0.295168	1.06663e-05		0.0110629	1.07783e-05	0.0769869
1809																															blood fibrinogen increased	799	0.415521	0.792432			1	8.89651e-06	1	0.257664	0.13948	0.578382	0.4909	1	0.403143
1810																															pleural infection	135	0.453464				0.340631		0.0226906	0.210254	0.104455	0.00026901	0.0547507	0.0226906				0.0297227
1811																															oedema mucosal	822	0.190527	0.197712			0.744884	1	0.167192	1		1	0.0815274	0.167192	0.0564176
1812	2								afatinib							afatinib															white blood cells urine positive	940	1	0.807796	0.316099			0.72129	0.217803	0.539649	0.536158	0.449025	1	0.217803	0.680472
1813																															spinal disorder	6178	0.250664	0.304844			0.00548093	0.121373	0.00055338	7.51429e-07	0.0722245	9.50184e-06	0.021171	0.00055338	0.0031417	0.249669	1
1814																															staphylococcal skin infection	728	0.777713	0.275232	0.00339524		4.05876e-06	0.665462		1		0.0337952			0.359756	0.00592991
1815																															osteochondrosis	755	0.0218098	0.00105557		0.37658	0.735389			0.349074	0.460447	1	2.07522e-06		0.376408
[truncated: 7,613 more rows]
[truncated: 186 more columns]

## Sheet: drugnames_codes
Drug	Code	Type
[truncated: 47 more rows]

[truncated: 7 more sheets: Meddra_annotate, Fig 2B boxplot info, kinase-ecfp2, KI-smiles, KI-tanimoto, Number-of-replicates, KI-risk-score-training]
